# Supplementary material for: Evolutionarily Diverged Regulation of X-chromosomal Genes as a Primal Event in Mouse Reproductive Isolation
Source: PLoS Genet. 2014 Apr 17;10(4):e1004301. doi: 10.1371/journal.pgen.1004301 (PMC3990516; doi:10.1371/journal.pgen.1004301)
Supplement: Table S1 — Polymorphic probe sets on chromosome 1 and X. (XLSX) [file pgen.1004301.s016.xlsx]

## Sheet: Sheet1
Table S1 Polymorphic probe sets on chromosome 1 and X
Probe set ID	Gene symbol	Chromosome	Position (bp)
1435850_at	Xkr4	chr1	3189812-3190461
1424963_at	Rp1	chr1	4333608-4350395
1424964_at	Rp1	chr1	4333608-4350395
1429177_x_at	Sox17	chr1	4481008-4486494
1416090_at	Pdhb	chr1	4761185-4762628
1451623_at	Mrpl15	chr1	4763286-4775812
1435232_x_at	Mrpl15	chr1	4766455-4767642
1434970_a_at	Mrpl15	chr1	4766457-4767725
1434971_x_at	Mrpl15	chr1	4766457-4767725
1430798_x_at	Mrpl15	chr1	4771300-4775778
1431607_at	Lypla1	chr1	4797866-4831218
1453949_s_at	Lypla1	chr1	4797866-4831218
1448244_at	Lypla1	chr1	4797927-4836995
1448086_at	D1Ertd164e	chr1	4820960-4821695
1419257_at	Tcea1	chr1	4847779-4887990
1419258_at	Tcea1	chr1	4847779-4887990
1457639_at	Atp6v1h	chr1	5089557-5089858
1447659_x_at	Atp6v1h	chr1	5152248-5152528
1436282_at	4732440D04Rik	chr1	6199946-6200603
1418968_at	Rb1cc1	chr1	6204742-6265667
1449292_at	Rb1cc1	chr1	6204742-6265667
1424280_at	Mospd1	chr1	6370354-6372473
1435530_at	Camsap1	chr1	6418213-6428569
1455356_at	Camsap1	chr1	6418213-6428569
1437610_x_at	Rps8	chr1	6906943-6913710
1435634_at	Pcmtd1	chr1	7079042-7162519
1435635_at	Pcmtd1	chr1	7079042-7162519
1455388_at	Pcmtd1	chr1	7079042-7162519
1443603_at		chr1	7148254-7148741
1429429_s_at	Pcmtd1	chr1	7161835-7163707
1417125_at	Ahcy	chr1	7167763-7169831
1440598_at	Sntg1	chr1	8666050-8666732
1416998_at	Rrs1	chr1	9535518-9537539
1456865_x_at	Rrs1	chr1	9537213-9537534
1424393_s_at	Adhfe1	chr1	9538160-9567012
1444193_at	Adhfe1	chr1	9567408-9568051
1459849_x_at	Vcpip1	chr1	9710487-9710734
1420918_at	Sgk3	chr1	9788223-9890931
1436506_a_at	Snhg6	chr1	9932039-9934128
1432425_at	Lrrc67	chr1	9958905-9999211
1430283_s_at	Lrrc67	chr1	9985143-9999211
1442642_at		chr1	10032921-10046795
1457971_at		chr1	10124964-10125335
1415711_at	Arfgef1	chr1	10127587-10163313
1456917_at	Arfgef1	chr1	10172898-10173703
1452243_at	Kcnj14	chr1	10795354-10797760
1438213_at	A830018L16Rik	chr1	11587972-11589019
1445819_at		chr1	11621823-11622820
1446416_at	Sulf1	chr1	12778236-12778899
1442665_at	C77874	chr1	13049409-13050031
1433118_at	2300004M11Rik	chr1	13135381-13136711
1433117_at	2300004M11Rik	chr1	13135381-13136711
1446827_at	Ncoa2	chr1	13154578-13155183
1438225_x_at	Tram1	chr1	13554782-13555177
1444506_at		chr1	13563547-13564150
1460151_at		chr1	13611420-13612120
1425140_at	Lactb2	chr1	13614937-13650623
1425141_at	Lactb2	chr1	13614937-13650623
1421727_at	Eya1	chr1	14160723-14294651
1443117_at	Eya1	chr1	14291282-14291951
1418417_at	Msc	chr1	14743426-14746175
1446435_at	Gm9947	chr1	14747793-14748454
1423665_a_at	LOC100503670 /// Rpl5	chr1	14855081-14856114
1458052_at		chr1	15332983-15333539
1457152_at		chr1	15354382-15355584
1443527_at	Terf1	chr1	15811631-15812184
1444905_at	D1Ertd705e	chr1	15839444-15840383
1431450_at	4930444P10Rik	chr1	16056057-16083406
1460632_at	Rdh10	chr1	16123101-16123815
1444917_at		chr1	16549818-16550749
1426398_at	Ube2w	chr1	16559426-16609401
1427914_a_at	LOC100045866 /// Tceb1	chr1	16632598-16647180
1427915_s_at	LOC100045866 /// Tceb1	chr1	16632598-16647180
1452593_a_at	Tceb1	chr1	16632598-16647180
1423329_at	Gdap1	chr1	17135442-17154365
1417213_a_at	Rbm6	chr1	17387370-17391335
1452466_a_at	Rbm6	chr1	17387834-17391358
1446791_at	Pi15	chr1	17620401-17621012
1431468_at	Crisp4	chr1	18105271-18135983
1446563_at		chr1	20671995-20672643
1421672_at	Il17a	chr1	20720989-20724534
1420029_at	Mcm3	chr1	20793043-20793576
1432267_at	6720483E21Rik	chr1	20878730-20880554
1446406_at		chr1	20901475-20902141
1435246_at	Paqr8	chr1	20926672-20927528
1428447_at	Tmem14a	chr1	21208698-21220249
1423436_at	Gsta3	chr1	21230687-21255741
1423437_at	Gsta3	chr1	21230687-21255741
1436617_at	Cetn4	chr1	21262485-21263189
1455423_at	Khdc1a	chr1	21339706-21342283
1434163_at	Khdc1b	chr1	21375090-21376454
1434164_s_at	Khdc1b	chr1	21375090-21376454
1451076_s_at	Eif3m	chr1	21501927-21503212
1437189_x_at	Eif3m	chr1	21501943-21502392
1445837_at		chr1	21816866-21817807
1446537_at		chr1	21835038-21835690
1446212_at		chr1	21847005-21847691
1433110_at	5830474E16Rik	chr1	21942183-21943539
1445063_at	D1Ertd228e	chr1	22297059-22297870
1444393_at		chr1	22770614-22771366
1420689_at	4933415F23Rik	chr1	23107305-23109092
1424412_at	Ogfrl1	chr1	23373262-23390014
1424413_at	Ogfrl1	chr1	23373262-23390014
1442529_at		chr1	23387980-23388732
1453998_at	Smap1	chr1	23855633-23898833
1429358_at	Fam135a	chr1	24017596-24060079
1428571_at	Col9a1	chr1	24202083-24259527
1421698_a_at	Col19a1	chr1	24270832-24594250
1455617_at	Lmbrd1	chr1	24822546-24823144
1446358_at		chr1	25371123-25371794
1458779_at	8030445P17Rik	chr1	25779975-25780908
1433388_at	2900022M07Rik	chr1	25865800-25866817
1432048_at	6330565B04Rik	chr1	28626762-28628276
1459553_at		chr1	28642322-28642887
1445156_at	C81001	chr1	28915620-28916340
1433975_at	Cdk10	chr1	30826617-30829182
1455002_at	Ptp4a1	chr1	30997147-30997979
1432347_at	4931428L18Rik	chr1	31197920-31279456
1434820_s_at	Pkig	chr1	31221941-31222248
1430897_at	4931428L18Rik	chr1	31259993-31279501
1430400_at	4930521A18Rik	chr1	31279778-31281132
1457858_at	Gm4850	chr1	31324135-31324906
1428859_at	Paox	chr1	31672165-31673704
1445110_at		chr1	32419289-32420361
1451748_a_at	Setd3	chr1	33157665-33160379
1456350_at	Zfp451	chr1	33850804-33852446
1446206_at	Bend6	chr1	33920015-33920687
1421276_a_at	Dst	chr1	34068669-34364473
1423626_at	Dst	chr1	34068669-34365500
1421117_at	Dst	chr1	34217176-34240749
1442228_at		chr1	34292764-34293519
1439340_at	D630036G22Rik	chr1	34295026-34295666
1459356_at		chr1	34353639-34354301
1451265_at	Ccdc115	chr1	34493515-34496533
1455723_at	D1Ertd448e	chr1	34504601-34506201
1444894_at	Ptpn18	chr1	34531626-34532578
1433425_at	1700101I19Rik	chr1	34636046-34636456
1433424_at		chr1	34636046-34636456
1456167_at	AA619741	chr1	34690370-34691025
1435033_at	Arhgef4	chr1	34863927-34869584
1460341_at	Plekhb2	chr1	34906792-34936425
1447810_x_at	Plekhb2	chr1	34936182-34936422
1448009_at	Uggt1	chr1	36198987-36199820
1441295_at	Lman2l	chr1	36479283-36479776
1435475_at	Lman2l	chr1	36480031-36481741
1420480_at	Cnnm3	chr1	36569651-36584906
1420481_at	Cnnm3	chr1	36569651-36584906
1420482_at	Cnnm3	chr1	36569651-36584906
1420483_at	Cnnm3	chr1	36569651-36584906
1437499_at	Ankrd39	chr1	36594351-36595023
1452933_at	Ankrd39	chr1	36595015-36604046
1416902_a_at	Cox5b	chr1	36748334-36750710
1448514_at	Cox5b	chr1	36748334-36750710
1454716_x_at	Cox5b	chr1	36749082-36750523
1436149_at	Cox5b	chr1	36749856-36750238
1447292_at	Actr1b	chr1	36754958-36755416
1447293_x_at	Actr1b	chr1	36754958-36755416
1426403_at	Actr1b	chr1	36754958-36766809
1452057_at	Actr1b	chr1	36754958-36766809
1430235_at	4933424G06Rik	chr1	36771382-36814800
1440178_x_at	Zap70	chr1	36839370-36839665
1445407_at		chr1	37343149-37343781
1436616_at	Inpp4a	chr1	37466486-37467581
1447283_at	Tsga10	chr1	37858308-37858752
1436045_at	Tsga10	chr1	37888871-37890214
1458216_at		chr1	37922672-37923277
1459544_at		chr1	37927656-37928225
1439261_x_at	Mitd1	chr1	37935742-37935985
1423857_at	Mrpl30	chr1	37947365-37955296
1447651_x_at	Mrpl30	chr1	37954665-37955181
1436951_x_at	Txndc9	chr1	38044237-38044552
1446443_at	B230213L16Rik	chr1	38072695-38073356
1434604_at	Eif5b	chr1	38090870-38110015
1455102_at	Larp4	chr1	38127344-38128159
1445276_at	C80154	chr1	38206710-38207398
1444354_at		chr1	38368940-38369845
1453672_at	2810038L03Rik	chr1	38892041-38893543
1426620_at	Chst10	chr1	38920711-38954996
1421036_at	Npas2	chr1	39251056-39420087
1436822_x_at	Gm10166 /// Gm10268 /// Gm10362 /// Gm6133 /// Hk1 /// Rpl17 /// Rpl17-ps3	chr1	39371768-39372331
1428212_x_at	Gm16382 /// Gm7689 /// LOC100505081 /// Rpl31	chr1	39424993-39428756
1439772_at	D1Bwg0212e	chr1	39602606-39603728
1422615_at	Map4k4	chr1	39958014-40082117
1445739_at		chr1	39993711-39994919
1459912_at	Map4k4	chr1	40081152-40081814
1454485_at	4930456G14Rik	chr1	40105883-40107213
1459777_at	Il1r1	chr1	40372695-40373012
1425145_at	Il1rl1	chr1	40497552-40522257
1421628_at	Il18r1	chr1	40522850-40557678
1421291_at	Il18rap	chr1	40572206-40606646
1446576_at		chr1	40833800-40834447
1418034_at	Mrps9	chr1	42908111-42962527
1448921_a_at	Mrps9	chr1	42908111-42962527
1439210_at	Mrps9	chr1	42959296-42960142
1435843_x_at	Mrps9	chr1	42962121-42962527
1454507_at	8430432A02Rik	chr1	43149432-43150680
1448846_a_at	Gm10709 /// Gm12508 /// Gm6344 /// LOC100503055 /// LOC100504629 /// Rpl29	chr1	43245965-43246616
1436046_x_at	Gm10709 /// Gm3550 /// Gm6344 /// LOC100503055 /// Rpl29	chr1	43246154-43246601
1455348_x_at	Gm10709 /// Gm6344 /// LOC100503055 /// Rpl29	chr1	43246160-43246601
1416796_at	Nck2	chr1	43502595-43627363
1416797_at	Nck2	chr1	43502595-43627363
1429481_at	LOC100503894 /// Nck2	chr1	43514117-43519067
1440780_x_at	1500015O10Rik	chr1	43799089-43799409
1426275_a_at	Uxs1	chr1	43806080-43884611
1452011_a_at	Uxs1	chr1	43806080-43884611
1426390_a_at	Arf1	chr1	43944859-43946572
1450935_at	Ercc5	chr1	44204691-44238105
1458635_at	4832428D23Rik	chr1	44262315-44262843
1416119_at	Txn1	chr1	44520609-44521138
1451649_a_at	Wdr75	chr1	45873334-45880464
1417061_at	Slc40a1	chr1	45964914-45982736
1438466_at	Dnahc7b	chr1	46400582-46430390
1440456_at	Dnahc7a	chr1	46497316-46497992
1439041_at	Slc39a10	chr1	46865218-46877520
1457857_at		chr1	47521013-47521938
1420622_a_at	Hspa8	chr1	47714470-47716527
1420623_x_at	Hspa8	chr1	47714470-47716527
1443832_s_at	Sdpr	chr1	51358226-51358473
1444399_at		chr1	51524285-51525001
1430623_s_at	Obfc2a	chr1	51527405-51528256
1447364_x_at	Myo1b	chr1	51806833-51807271
1459679_s_at	Myo1b	chr1	51806833-51807271
1427450_x_at	Myo1b	chr1	51806921-51972915
1441210_at		chr1	51821541-51822203
1458007_at	Myo1b	chr1	51835691-51836800
1448713_at	Stat4	chr1	52065089-52164032
1434657_at	Gls	chr1	52220292-52248078
1457211_at	Gls	chr1	52262022-52262733
1417624_at	Nab1	chr1	52514140-52557292
1448781_at	Nab1	chr1	52514140-52557292
1425048_a_at	Hmgb1	chr1	52641292-52642522
1439463_x_at	Gm2710 /// Hmg1l1 /// Hmgb1	chr1	52641664-52641898
1419124_at	Mfsd6	chr1	52714237-52783926
1451511_at	Hibch	chr1	52901889-52977706
1451512_s_at	Hibch	chr1	52901889-52977706
1429037_at	1700019A02Rik	chr1	53215418-53244461
1438071_at	Pms1	chr1	53245487-53251904
1444553_at		chr1	53252956-53254537
1451219_at	Ormdl1	chr1	53353957-53367146
1428557_a_at	Osgepl1	chr1	53370489-53383186
1428558_at	Osgepl1	chr1	53370489-53383186
1439715_at	Osgepl1	chr1	53373669-53374315
1435127_a_at	Osgepl1	chr1	53376840-53383018
1430656_a_at	Asnsd1	chr1	53401487-53406907
1433751_at	Slc39a10	chr1	53452869-53453889
1423452_at	Stk17b	chr1	53812351-53842046
1415723_at	Eif5	chr1	54101259-54102698
1433631_at	Eif5	chr1	54101259-54102698
1454663_at	Eif5	chr1	54101259-54102698
1454664_a_at	Eif5	chr1	54101259-54102698
1454765_at	Gtf3c3	chr1	54453824-54476398
1436317_at	LOC100504348	chr1	54531772-54533562
1431169_at	Pgap1	chr1	54534861-54536617
1443748_x_at	Ankrd44	chr1	54702190-54702463
1458323_at	4930444A19Rik	chr1	54824050-54824369
1418561_at	Sf3b1	chr1	55042006-55084323
1440818_s_at	Sf3b1	chr1	55043868-55044133
1432567_at	A430105D02Rik	chr1	55066047-55067181
1454278_at	A430105D02Rik	chr1	55066047-55067181
1460510_a_at	Coq10b	chr1	55109613-55128797
1428487_s_at	Coq10b	chr1	55109613-55129545
1422579_at	Hspe1	chr1	55144978-55148158
1450668_s_at	Hspe1	chr1	55144978-55148158
1453032_at	Mobkl3	chr1	55210643-55211742
1447378_at		chr1	55304880-55305314
1453362_x_at	Rps24	chr1	55392210-55392735
1456628_x_at	Rps24	chr1	55392241-55392735
1448319_at	Akr1b3	chr1	55500539-55501906
1456590_x_at	Akr1b3	chr1	55500556-55500784
1437133_x_at	Akr1b3	chr1	55500556-55500863
1445723_at	Plcl1	chr1	55808845-55809792
1432907_at	1700126A01Rik	chr1	57184183-57186245
1441527_at	4930558J18Rik	chr1	57416061-57416733
1431183_at	1700066M21Rik	chr1	57434525-57440668
1454156_at	Spats2l	chr1	57831262-57857282
1441239_at	Kctd18	chr1	58017983-58018595
1437370_at	Sgol2	chr1	58074286-58082743
1419435_at	Aox1	chr1	58086812-58163257
1445753_at		chr1	58395097-58396069
1457365_at	Gm6860	chr1	58440355-58440946
1423039_a_at	Bzw1	chr1	58449980-58464198
1423040_at	Bzw1	chr1	58449980-58464198
1423041_a_at	Bzw1	chr1	58449980-58464198
1450845_a_at	Bzw1	chr1	58449980-58464198
1450846_at	Bzw1	chr1	58449980-58464198
1418227_at	Orc2	chr1	58519614-58561799
1458192_at	Gm15834 /// LOC100504455	chr1	58568824-58569460
1416547_at	Ndufb3	chr1	58643248-58652806
1416884_at	Cbx3	chr1	58703439-58705177
1448504_a_at	Cbx3	chr1	58703439-58705177
1439421_x_at	Cbx3	chr1	58704867-58705161
1439758_at	Als2cr12	chr1	58714960-58715280
1431882_at	Als2cr12	chr1	58723738-58752804
1425686_at	Cflar	chr1	58768379-58811853
1425687_at	Cflar	chr1	58768379-58811853
1453482_at	Cflar	chr1	58773659-58774807
1449317_at	Cflar	chr1	58783206-58790070
1424552_at	Casp8	chr1	58852275-58904335
1429607_at	Trak2	chr1	58972609-59030325
1417784_at	Als2	chr1	59219139-59293935
1431608_at	Als2	chr1	59252731-59253866
1451005_at	Sumo1	chr1	59696277-59727655
1438289_a_at	Sumo1	chr1	59696287-59696547
1456349_x_at	Sumo1	chr1	59696287-59696547
1458924_at	D430013B06Rik	chr1	59703041-59703711
1441652_at	Bmpr2	chr1	59935252-59935860
1431049_at	Ica1l	chr1	60047239-60085087
1459762_x_at	Wdr12	chr1	60134543-60134849
1460588_at		chr1	60210416-60210796
1459407_at		chr1	60351794-60352434
1453174_at	Nbeal1	chr1	60392337-60395171
1454568_at	6030460B20Rik	chr1	60409962-60411020
1443782_x_at	Cyp20a1	chr1	60444607-60444903
1442787_at		chr1	60538458-60538786
1427058_at	Eif4a1	chr1	60760761-60762558
1430980_a_at	Eif4a1	chr1	60760780-60761591
1434985_a_at	Eif4a1	chr1	60762015-60762539
1444369_at		chr1	60837274-60838087
1427169_at	Pard3b	chr1	61685407-62391572
1457506_at		chr1	62217895-62218580
1425433_a_at		chr1	62750278-62862462
1439180_at	Ino80d	chr1	63100345-63100861
1442150_at		chr1	63163019-63164265
1438738_at		chr1	63165132-63166556
1448252_a_at	Eef1b2	chr1	63223718-63226552
1438319_x_at	Fastkd2	chr1	63797854-63799042
1421582_a_at	Creb1	chr1	64579498-64643996
1421583_at	Creb1	chr1	64579498-64643996
1446592_at		chr1	64594183-64594828
1449274_at	Fam119a	chr1	64653047-64663801
1437549_at	2810408I11Rik	chr1	64726442-64737186
1455032_at	Ccnyl1	chr1	64757997-64772218
1455604_at	Fzd5	chr1	64777131-64779050
1455331_at	Plekhm3	chr1	64835695-64836913
1423381_at	4921521F21Rik	chr1	65059262-65079321
1456165_at	4921521F21Rik	chr1	65059652-65060309
1419141_at	Crygd	chr1	65108411-65110011
1422674_s_at	Crygb /// Crygc	chr1	65118099-65120084
1422652_at	Cryga	chr1	65146966-65149944
1454333_at	Cryga	chr1	65148691-65149947
1432749_at		chr1	65148691-65149947
1439880_at	D630023F18Rik	chr1	65153888-65154378
1422433_s_at	Idh1	chr1	65205195-65225690
1422994_at	Pikfyve	chr1	65233275-65320574
1429948_x_at	Crygf	chr1	65973095-65974881
1416705_at	Rpe	chr1	66747427-66766958
1436214_at	1110028C15Rik	chr1	66765820-66766531
1455602_x_at	1110028C15Rik	chr1	66765820-66766531
1452651_a_at	Myl1	chr1	66970868-66991705
1441708_at	Spag16	chr1	69972282-69972816
1431958_at	Spag16	chr1	69998221-70328585
1445794_at		chr1	70098160-70099235
1428506_at	Atic	chr1	71603735-71626205
1437218_at	Fn1	chr1	71650685-71651629
1437250_at	Mreg	chr1	72205808-72206455
1439167_at	Pecr	chr1	72313084-72314070
1457479_at		chr1	72415423-72416179
1416217_a_at	Rpl37a	chr1	72757863-72760193
1416218_x_at	Rpl37a	chr1	72757863-72760193
1460543_x_at	Rpl37a	chr1	72758285-72760193
1439447_x_at	Mir682 /// Rpl37a	chr1	72758297-72760191
1452114_s_at	Igfbp5	chr1	72904503-72921443
1446229_at		chr1	73004154-73007481
1438632_x_at	Tnp1	chr1	73061654-73061895
1440910_at	C77370	chr1	73569418-73572201
1421734_at	Cxcr2	chr1	74200576-74206630
1451399_at	Pnkd	chr1	74331610-74334028
1452055_at	Ctdsp1	chr1	74438018-74443856
1438212_at	Usp37	chr1	74483876-74484984
1445649_x_at	Zfp142	chr1	74613075-74613507
1451541_at	Bcs1l	chr1	74634930-74639017
1434733_at	Stk36	chr1	74680958-74683468
1459031_at	Ttll4	chr1	74708390-74719830
1436249_at	Ttll4	chr1	74735937-74745159
1457665_x_at	Cyp27a1	chr1	74784266-74784464
1435980_x_at	Wnt6	chr1	74831233-74831893
1425886_at	Fev	chr1	74928082-74931993
1446454_at		chr1	75012464-75013122
1425651_at	Nhej1	chr1	75013714-75093226
1424521_at	Zfand2b	chr1	75165311-75168200
1451390_s_at	Zfand2b	chr1	75165311-75168200
1422524_at	Abcb6	chr1	75168202-75176973
1443757_x_at	Ankzf1 /// Glb1l	chr1	75194813-75195087
1419817_s_at	Ankzf1	chr1	75195133-75195955
1419818_x_at	Ankzf1	chr1	75195133-75195955
1420247_at	Glb1l	chr1	75195726-75195957
1420246_at	Ankzf1	chr1	75195726-75195957
1430385_a_at	Glb1l	chr1	75196394-75206069
1426160_a_at	Stk16	chr1	75207903-75210527
1417373_a_at	Tuba4a	chr1	75210797-75215813
1416588_at	Ptprn	chr1	75243609-75260742
1438557_x_at	Dnpep	chr1	75305140-75305286
1439452_x_at	Dnpep	chr1	75305140-75305286
1425968_s_at	Speg	chr1	75371871-75428845
1451886_at	Speg	chr1	75371871-75428845
1417578_a_at	Gmppa	chr1	75432538-75439748
1437091_at	Accn4	chr1	75470231-75470909
1457121_at	Obsl1	chr1	75482398-75484335
1418485_at	Slc4a3	chr1	75542872-75555658
1456863_at	Epha4	chr1	77370187-77371467
1459148_at		chr1	78104526-78105128
1441580_at		chr1	78389096-78389751
1430986_at	Farsb	chr1	78414532-78485419
1457867_at	Sgpp2	chr1	78416030-78416864
1441126_at		chr1	78416901-78417804
1423708_a_at	Farsb	chr1	78421319-78485472
1435103_x_at	Farsb	chr1	78421659-78421919
1428387_at	Acsl3	chr1	78654464-78704315
1452771_s_at	Acsl3	chr1	78654464-78704315
1418156_at	Kcne4	chr1	78813495-78816607
1455735_at	Ap1s3	chr1	79603154-79604585
1447543_at	Wdfy1	chr1	79698836-79699164
1453426_a_at	Wdfy1	chr1	79722984-79758307
1416666_at	Serpine2	chr1	79790803-79855252
1458675_at		chr1	80189993-80190989
1440676_at	Fam124b	chr1	80195273-80195917
1431572_at	2310015K22Rik	chr1	80221618-80225367
1439247_at	Dock10	chr1	80564569-80569125
1443349_at		chr1	80629890-80630524
1446589_at		chr1	82315654-82316300
1445328_at	Col4a4	chr1	82445001-82445673
1438779_at	Col4a3	chr1	82718009-82719024
1456736_x_at	Mff	chr1	82748688-82748964
1456582_x_at	Mff	chr1	82748719-82748962
1419388_at	Tm4sf20	chr1	82753221-82765020
1452238_at	Agfg1	chr1	82836083-82893681
1442489_at	D1Ertd564e	chr1	82877103-82877953
1459461_at		chr1	82900767-82901388
1421680_at	A030005L19Rik	chr1	82909899-82910705
1442425_at	A030014E15Rik	chr1	82921585-82922284
1457967_at	A030003K21Rik	chr1	82939131-82939580
1438768_at	Gm7544	chr1	82942847-82943741
1450348_at	Slc19a3	chr1	83010371-83035023
1422292_at	A030005K14Rik	chr1	83054860-83055953
1422298_at	Krtap28-13	chr1	83057504-83058496
1431069_at	Sphkap	chr1	83252665-83274623
1426364_at	Mrrf	chr1	83311024-83312683
1454093_at	4933436I20Rik	chr1	83840176-83877433
1444969_at	Pid1	chr1	84104368-84155953
1454004_at	Pid1	chr1	84111905-84155955
1423898_a_at	Trip12	chr1	84717770-84758611
1459955_at	Gm7582	chr1	85038287-85038878
1456493_at	Sp110	chr1	85108383-85273085
1422140_at	Gm7609	chr1	85198712-85210995
1422141_s_at	Csprs	chr1	85198712-85210995
1435792_at	Csprs /// Gm7592	chr1	85210086-85211758
1435660_at	LOC664787	chr1	85237858-85267103
1447388_at		chr1	85282331-85282758
1460416_s_at	Csprs /// Gm7592 /// Gm7609 /// LOC100503923	chr1	87432841-87447344
1444962_at	Gm7609	chr1	87441492-87442463
1445047_at	C79246	chr1	87457617-87458430
1429562_at	Sp110	chr1	87473473-87495650
1429563_x_at	Sp110	chr1	87473473-87495650
1456635_at	C130026I21Rik /// Gm2397	chr1	87494696-87495814
1451821_a_at	Sp100	chr1	87546676-87604671
1418432_at	Cab39	chr1	87690015-87748152
1415961_at	Itm2c	chr1	87790853-87805267
1430206_at	4933407L21Rik	chr1	87825057-87828331
1453335_a_at	Spata3	chr1	87918520-87921243
1432383_a_at	Armc9	chr1	88051360-88066906
1428399_a_at	Armc9	chr1	88051389-88149074
1445316_at		chr1	88111468-88112131
1438050_x_at	Gm9222	chr1	88215980-88216898
1415771_at	Ncl	chr1	88246201-88255963
1415772_at	Ncl	chr1	88246201-88255963
1415773_at	Ncl	chr1	88246201-88255963
1456528_x_at	Ncl	chr1	88247059-88247755
1431350_at	C130036L24Rik	chr1	88255642-88263967
1423455_at	Ptma	chr1	88423310-88427275
1450572_at	Akp3	chr1	89021582-89024487
1441852_x_at	Atg16l1	chr1	89688843-89688997
1443781_at	Dgkd	chr1	89749815-89750112
1442254_at		chr1	89752687-89753375
1439873_at	Dgkd	chr1	89814472-89818546
1424783_a_at	Ugt1a1 /// Ugt1a10 /// Ugt1a2 /// Ugt1a5 /// Ugt1a6a /// Ugt1a6b /// Ugt1a7c /// Ugt1a9	chr1	89967353-90115570
1456631_at	Heatr7b1	chr1	90156507-90157036
1447368_at	Heatr7b1	chr1	90158437-90158863
1451456_at	Hjurp	chr1	90171298-90174163
1421617_at	Trpm8	chr1	90199856-90285426
1445630_at		chr1	90340543-90359181
1444710_at	LOC100503197	chr1	90457781-90458742
1445366_at		chr1	90710679-90711274
1453545_at	5730492I20Rik	chr1	91035098-91036488
1453652_at	4933400F21Rik	chr1	91574021-91580467
1440603_at		chr1	91846794-91847475
1432382_at	4930434B07Rik	chr1	92050202-92056039
1454287_at	4931428A05Rik	chr1	92655213-92657064
1424131_at	Col6a3	chr1	92663434-92726836
1449896_at	Mlph	chr1	92811680-92847815
1450516_a_at	Rab17	chr1	92854711-92864244
1440319_at	Rbm44	chr1	93063519-93066870
1441504_at	Rbm44	chr1	93066695-93067375
1447474_at	Ramp1	chr1	93102973-93103365
1450275_x_at	Ube2f	chr1	93146887-93182317
1432426_a_at	Ube2f	chr1	93146907-93182183
1429568_x_at	Ube2f	chr1	93146939-93182355
1451272_a_at	Ube2f	chr1	93147142-93183098
1417671_at	Scly	chr1	93194934-93217651
1441192_at	Scly	chr1	93207221-93207908
1452021_a_at	Hes6	chr1	93308444-93309796
1417602_at	Per2	chr1	93312558-93355901
1417603_at	Per2	chr1	93312558-93355901
1457350_at	Per2	chr1	93316657-93317061
1459993_at		chr1	93695105-93695744
1434823_x_at	Myeov2	chr1	94533733-94538516
1426193_at	Otos	chr1	94540795-94542285
1416265_at	Capn10	chr1	94830952-94844522
1453511_at	2310007B03Rik	chr1	95048159-95057039
1458808_at		chr1	95139692-95140532
1424430_at	Mterfd2	chr1	95197799-95201686
1415988_at	Hdlbp	chr1	95302516-95375376
1419869_s_at	Hdlbp	chr1	95302517-95302996
1419806_at	Hdlbp	chr1	95327539-95333846
1443546_at		chr1	95330082-95330624
1423472_at	Sept2	chr1	95385699-95406840
1416770_at	Stk25	chr1	95518440-95532333
1419777_at		chr1	95537948-95538408
1447754_x_at	Thap4	chr1	95601970-95602233
1443311_at	Thap4	chr1	95645789-95646428
1424102_at	Atg4b	chr1	95651481-95686362
1452681_at	Dtymk	chr1	95688985-95698512
1438096_a_at	Dtymk	chr1	95689150-95689403
1431134_at	Ing5	chr1	95700513-95716518
1437243_at	D2hgdh	chr1	95747264-95815133
1437840_s_at	D2hgdh	chr1	95748612-95748938
1447124_at		chr1	95754549-95755067
1439599_at	Gal3st2	chr1	95772392-95773077
1454410_at	9130414P19Rik	chr1	95911626-95913724
1432902_at	9130414P19Rik	chr1	95911626-95913724
1428152_a_at	Rpl18a	chr1	97395174-97395778
1419186_a_at	St8sia4	chr1	97484258-97564171
1446617_at		chr1	97520201-97520777
1460616_at	Slco4c1	chr1	98714304-98725524
1437099_x_at	Hnrnpf /// LOC100503154	chr1	98922837-98923117
1445797_at		chr1	99706734-99707801
1423839_a_at	Btf3	chr1	99845217-99846072
1453334_at	B230216N24Rik	chr1	99927699-99944336
1431449_at	Slco6d1	chr1	100317700-100405957
1455183_at	Stk38l	chr1	100355909-100356563
1442378_x_at	LOC100504701	chr1	104946361-104946849
1457841_at	LOC100504701	chr1	104946361-104946849
1452038_at	Capza1	chr1	107352536-107355488
1439455_x_at	Capza1	chr1	107355213-107355471
1430126_at	2310035C23Rik	chr1	107560452-107561729
1458336_at		chr1	107587527-107587819
1457503_at		chr1	107608813-107609505
1438361_at	2310035C23Rik	chr1	107616025-107616172
1438362_x_at	2310035C23Rik	chr1	107616025-107616172
1457678_at	2310035C23Rik	chr1	107633133-107635076
1456177_x_at	Zfp706	chr1	107662907-107663169
1441293_at		chr1	107884017-107884516
1443578_at		chr1	107926103-107926612
1426994_at	Phlpp1	chr1	108272735-108290821
1443837_x_at	Bcl2	chr1	108608356-108608594
1428559_at	Kdsr	chr1	108620397-108656298
1457067_at	Vps4b	chr1	108660645-108661458
1417007_a_at	Vps4b	chr1	108667364-108693283
1445619_at		chr1	108743281-108743582
1438856_x_at	Serpinb5	chr1	108779656-108779925
1437517_x_at	Serpinb3a	chr1	108942161-108942673
1422939_at	Serpinb3b /// Serpinb3c	chr1	109167775-109174950
1422940_x_at	Serpinb3b /// Serpinb3c	chr1	109167775-109174950
1449500_at	Serpinb7	chr1	109319265-109349273
1427833_at	Spi16	chr1	109503496-109504040
1427834_at	Spi16	chr1	109503496-109504040
1457871_at	Colec10	chr1	111369970-111370708
1454220_at	9330185C12Rik	chr1	115787961-115788628
1458740_at		chr1	117667456-117668491
1457733_at		chr1	118482876-118483900
1440738_at	B020011L13Rik	chr1	119699438-119699938
1416908_s_at	Tsn	chr1	120195090-120207949
1460143_at		chr1	120242331-120243087
1427353_at	Clasp1	chr1	120285634-120402118
1418091_at	Tcfcp2l1	chr1	120524525-120581745
1460714_at	Tcfcp2l1	chr1	120576945-120578101
1460715_x_at	Tcfcp2l1	chr1	120576945-120578101
1458795_at		chr1	121192973-121193835
1458768_at	C79946	chr1	121527470-121528246
1440488_at		chr1	121596531-121597568
1428956_at	Tmem177	chr1	121804480-121809760
1457159_at	Gm101	chr1	121819909-121830749
1455976_x_at	Dbi	chr1	122009849-122010092
1438093_x_at	Dbi	chr1	122009851-122010210
1422432_at	Dbi	chr1	122009866-122017651
1458297_s_at	Marco	chr1	122371114-122390691
1449498_at	Marco	chr1	122371114-122401661
1454178_at	2610027F03Rik	chr1	122518316-122585774
1456988_at	AI848258	chr1	123016336-123017005
1453798_at	Ccdc93	chr1	123327651-123346328
1434953_at	Ccdc93	chr1	123400878-123403035
1437134_at		chr1	123404066-123404273
1441146_at	C76132	chr1	123744691-123745745
1434294_at	Fam199x	chr1	124771832-124772561
1446514_at		chr1	125455959-125456609
1441853_at		chr1	125504683-125504987
1434968_a_at	Actr3	chr1	127289484-127290071
1426392_a_at	Actr3	chr1	127289485-127332281
1452051_at	Actr3	chr1	127289485-127332281
1432260_at	Gpr39	chr1	127736579-127769750
1427089_at	Ccnt2	chr1	129670785-129703466
1435445_at	Ccnt2	chr1	129703540-129704636
1445738_at		chr1	129710318-129711549
1459746_at		chr1	130102230-130102587
1426484_at	Ubxn4	chr1	130140730-130175953
1444057_at		chr1	130146120-130148033
1458316_at		chr1	130147362-130147697
1447756_x_at	Mcm6	chr1	130228172-130228430
1416251_at	Mcm6	chr1	130228172-130256276
1433580_at	Nup54	chr1	131692513-131694545
1447253_x_at	Nup54	chr1	131692521-131692986
1459651_s_at	Nup54	chr1	131692521-131692986
1419727_at	Daf2	chr1	132285109-132319586
1418762_at	Cd55	chr1	132286291-132359308
1460242_at	Cd55	chr1	132286291-132359308
1427632_x_at	Cd55 /// Daf2	chr1	132287970-132310669
1430457_at	Daf2	chr1	132319396-132334491
1443906_at	Cd55	chr1	132343242-132344035
1422092_at	Pfkfb2	chr1	132593248-132625828
1447664_x_at	AA986860	chr1	132640911-132641197
1441093_at	LOC100502856	chr1	132706549-132717281
1429889_at	Faim3	chr1	132762353-132777367
1415781_a_at	Gm13430 /// Sumo2	chr1	132920003-132920547
1415782_at	Sumo2	chr1	132920003-132920547
1451211_a_at	Lgtn	chr1	133049759-133070100
1437720_at		chr1	133067796-133068084
1436724_a_at	Lgtn	chr1	133069879-133070052
1455797_x_at	Lgtn	chr1	133069879-133070052
1427967_at	Srgap2	chr1	133246084-133422067
1452618_at	Cdk5rap2	chr1	133246084-133422067
1441479_at		chr1	133456294-133456975
1424987_at	5430435G22Rik	chr1	133585271-133610044
1426876_at	Pm20d1	chr1	133693958-133714691
1451362_at	Rab7l1	chr1	133763819-133769464
1447924_at	Nucks1	chr1	133807071-133828016
1434668_at	Nucks1	chr1	133828605-133830894
1422233_at	Elk4	chr1	133904452-133920234
1436021_at	Mfsd4	chr1	133933360-133943031
1439351_at	Mfsd4	chr1	133962362-133962900
1441940_x_at	Klhdc8a	chr1	134201555-134201755
1447187_at		chr1	134340382-134340879
1453302_at	Tmem81	chr1	134402806-134405229
1459113_at		chr1	134586040-134587042
1453982_at	Mdm4	chr1	134858229-134869291
1460542_s_at	Mdm4	chr1	134882635-134887072
1442224_at		chr1	135097803-135098580
1443198_at	LOC100505042	chr1	135146974-135147541
1443596_at		chr1	135306829-135307323
1451294_s_at	Snrpe	chr1	135500447-135506842
1415764_at	Zc3h11a	chr1	135516444-135518361
1426359_at	Zc3h11a	chr1	135517894-135557942
1426360_at	Zc3h11a	chr1	135517894-135557942
1426361_at	Zc3h11a	chr1	135517894-135557942
1441112_at	Zbed6	chr1	135549543-135550120
1420578_at	Optc	chr1	135793775-135803750
1416321_s_at	Prelp	chr1	135806854-135817978
1416322_at	Prelp	chr1	135806854-135817978
1437324_x_at	Fmod	chr1	135944491-135944736
1456084_x_at	Fmod	chr1	135944511-135944738
1438966_x_at	Fmod	chr1	135944518-135944741
1419391_at	Myog	chr1	136186587-136189127
1424312_at	Adipor1	chr1	136311977-136329928
1449669_at	Rabif	chr1	136403831-136404459
1419927_s_at	Rabif	chr1	136403831-136404459
1460091_at	Ppp1r12b	chr1	136655641-136656322
1445850_at	Ppp1r12b	chr1	136676297-136677191
1436218_at	Lgr6	chr1	136879877-136881530
1427028_at	Lgr6	chr1	136882674-136914353
1449957_at	Ptprv	chr1	137005090-137025853
1420476_a_at	Nap1l1	chr1	137128571-137129802
1420477_at	Nap1l1	chr1	137128571-137129802
1420478_at	Nap1l1	chr1	137128571-137129802
1420479_a_at	Nap1l1	chr1	137128571-137129802
1429227_x_at	Nap1l1	chr1	137128571-137129802
1426256_at	Timm17a	chr1	137197813-137206448
1443629_at	Nav1	chr1	137354355-137354621
1425810_a_at	Csrp1	chr1	137616637-137648612
1449002_at	Phlda3	chr1	137662671-137665710
1440424_at	Tnnt2	chr1	137735639-137736319
1424967_x_at	Tnnt2	chr1	137737438-137748837
1420442_at	Cacna1s	chr1	137949360-138016399
1436345_at	5730559C18Rik	chr1	138110100-138112698
1460504_at		chr1	138112650-138121648
1435509_x_at	Cdk2ap1	chr1	138421070-138421377
1454085_at	4933409D19Rik	chr1	138499609-138502045
1444115_at	LOC100503474	chr1	138621650-138622722
1420410_at	Nr5a2	chr1	138740430-138857025
1444284_at		chr1	139824965-139866430
1437963_at	C530045E16Rik	chr1	139856545-139857204
1438052_at	A130071D04Rik	chr1	140061329-140062403
1440165_at	Ptprc	chr1	140068537-140068860
1442198_at		chr1	140431901-140432652
1435776_at	2310009B15Rik	chr1	140748563-140753407
1421451_at	Crb1	chr1	141094919-141273618
1454185_at	4933436E23Rik	chr1	141277029-141299429
1458873_at	Aspm	chr1	141354291-141355021
1432330_at	Cfhr3	chr1	141471761-141524888
1425999_at	EG214403	chr1	141594211-141677813
1425633_at	BC026782	chr1	141700743-141755276
1425823_at	BC026782	chr1	141705931-141915481
1423153_x_at	Cfh	chr1	141982143-142079988
1450876_at	Cfh	chr1	141982143-142079988
1425897_at		chr1	142607064-142611166
1425971_at		chr1	142607064-142611166
1427971_at	Cdc73	chr1	145452694-145549969
1427972_at	Cdc73	chr1	145452694-145549969
1427973_s_at	Cdc73	chr1	145452694-145549969
1446983_at	Cdc73	chr1	145486599-145487065
1437433_at	B3galt2	chr1	145495417-145495979
1437680_x_at	Glrx2	chr1	145586750-145593905
1419452_at	Uchl5	chr1	145624410-145654596
1443250_at	Rgs2	chr1	145846466-145847128
1447830_s_at	Rgs2	chr1	145847854-145848092
1431759_at	4930529C04Rik	chr1	148573625-148574777
1427090_at	Zbed4	chr1	148574674-148576620
1417262_at	Ptgs2	chr1	151947228-151955364
1434471_at	BC003331	chr1	152208438-152237488
1426948_at	Tpr	chr1	152270971-152297425
1426949_s_at	Tpr	chr1	152270971-152297425
1429700_at	3110040M04Rik	chr1	153051250-153052926
1425718_a_at	Ivns1abp	chr1	153196547-153211388
1458034_at		chr1	153247140-153247693
1456996_at	1190005F20Rik	chr1	153277215-153277766
1454942_at	Fam129a	chr1	153566637-153569071
1454572_at	2810414N06Rik	chr1	153596097-153597128
1433348_at	2810414N06Rik	chr1	153596097-153597128
1447532_at		chr1	153739375-153739714
1442534_at		chr1	154315823-154316552
1448129_at	Arpc5	chr1	154613691-154622710
1448561_at	Ncf2	chr1	154654973-154683385
1436155_at	Nmnat2	chr1	154941165-154966396
1421279_at	Lamc2	chr1	154969888-155033189
1423976_at	4930453N24Rik	chr1	155152485-155153824
1423977_at	4930453N24Rik	chr1	155152485-155153824
1444177_at	E330020D12Rik	chr1	155260670-155261346
1425618_at	Dhx9	chr1	155302889-155334790
1432683_at	5530400K19Rik	chr1	155562600-155563699
1451452_a_at	Rgs16	chr1	155587482-155592596
1426236_a_at	Glul	chr1	155747086-155756849
1431646_a_at	Stx6	chr1	157005877-157045385
1460004_x_at	Stx6	chr1	157050435-157050648
1426053_a_at	Xpr1	chr1	157128139-157264364
1438252_at	Qsox1	chr1	157625290-157625507
1439417_at	Qsox1	chr1	157625295-157625409
1443945_at	C130073F10Rik	chr1	157711995-157712881
1418116_at	Tor1aip2	chr1	157888016-157900866
1445187_at	9430070O13Rik	chr1	158285623-158295934
1434231_x_at	Rpl35	chr1	158296202-158296615
1455950_x_at	Rpl35	chr1	158296326-158296615
1436840_x_at	Rpl35	chr1	158296356-158296615
1448068_at	Soat1	chr1	158357827-158358663
1417695_a_at	Soat1	chr1	158359918-158396931
1417696_at	Soat1	chr1	158359918-158396931
1417697_at	Soat1	chr1	158359918-158396931
1446808_at		chr1	158416714-158417320
1419034_at	Csnk2a1	chr1	158454102-158456795
1419035_s_at	Csnk2a1 /// LOC100047957	chr1	158454102-158456795
1419036_at	Csnk2a1	chr1	158454102-158456795
1419038_a_at	Csnk2a1	chr1	158454102-158456795
1447127_at		chr1	158494005-158494528
1451667_at	Fam20b	chr1	158608670-158649132
1451668_at	Fam20b	chr1	158608670-158649132
1446396_at	Angptl1	chr1	158786347-158787013
1430072_at	1700057K13Rik	chr1	159029276-159038781
1428452_at	2810025M15Rik	chr1	159342502-159350366
1460696_at	BC026585	chr1	159388698-159419191
1445857_at	BC026585	chr1	159388728-159422775
1438706_at	Fam5b	chr1	160175396-160176475
1453075_at	1600012P17Rik	chr1	160897833-160910594
1426912_at	Rfwd2	chr1	161162778-161275572
1430759_at	4930523C07Rik	chr1	161974543-162002125
1443027_at		chr1	161992257-161992963
1437900_at	4930523C07Rik	chr1	162005478-162006149
1438061_at	4930523C07Rik	chr1	162007767-162008716
1420488_at	Mrps14	chr1	162125358-162130567
1452047_at	Cacybp	chr1	162133046-162142994
1429196_at	Rabgap1l	chr1	162186710-162239302
1429197_s_at	Rabgap1l	chr1	162186710-162239302
1441202_at		chr1	162235978-162236667
1458155_at		chr1	162656172-162656823
1447575_at		chr1	162851479-162851786
1434933_at	Rc3h1	chr1	162902142-162905105
1417909_at	Serpinc1	chr1	162908776-162932671
1424843_a_at	Gas5	chr1	162965880-162968668
1419291_x_at	Gas5	chr1	162965880-162968670
1449410_a_at	Gas5	chr1	162965880-162968670
1436222_at	Gas5	chr1	162966157-162968670
1455904_at	Gas5 /// Snord47	chr1	162967990-162968668
1423223_a_at	Prdx6	chr1	163171139-163181301
1421744_at	Tnfsf4	chr1	163325588-163348337
1452382_at	Dnm3os	chr1	164151141-164153836
1446431_at		chr1	164405480-164406144
1450468_at	Myoc	chr1	164569042-164580607
1438663_at	Bat2l2	chr1	164601915-164622573
1425527_at	Prrx1	chr1	165175231-165243799
1425528_at	Prrx1	chr1	165175231-165243799
1458365_at	Gorab	chr1	165316004-165333800
1416196_at	Rpsa	chr1	165553868-165554865
1448245_at	Rpsa	chr1	165553868-165554865
1457894_at	Mettl11b	chr1	165632387-165633106
1446138_at		chr1	165820129-165820826
1420558_at	Selp	chr1	166045394-166080154
1449906_at	Selp	chr1	166045394-166080154
1440173_x_at	Selp	chr1	166078603-166079274
1418907_at	F5	chr1	166081856-166150408
1449269_at	F5	chr1	166081856-166150408
1417902_at	Slc19a2	chr1	166179176-166195500
1441315_s_at	Slc19a2	chr1	166195199-166195503
1455949_at	Atp1b1	chr1	166367227-166367722
1418453_a_at	Atp1b1	chr1	166368205-166387985
1440794_x_at	1700029M03Rik	chr1	166891103-166891533
1430884_at	4930568G15Rik	chr1	166996747-166998841
1435141_at	Sft2d2	chr1	167104361-167108199
1435142_at	Sft2d2	chr1	167104361-167108199
1436459_at		chr1	167255549-167256870
1447049_at	Dcaf6	chr1	167388643-167389192
1423833_a_at	Brp44	chr1	167391338-167411345
1439613_at	Adcy10	chr1	167500748-167505928
1430230_at	Rcsd1	chr1	167638567-167640076
1415947_at	Creg1	chr1	167693890-167705435
1452539_a_at	Cd247	chr1	167718895-167799295
1436293_x_at	Ildr2	chr1	168246556-168246963
1459380_at	Tada1	chr1	168313590-168314239
1439806_at	Pogk	chr1	168320474-168321952
1457980_x_at	Uck2	chr1	169153022-169153304
1439741_x_at	Uck2	chr1	169153022-169153535
1417137_at	Uck2	chr1	169154574-169215254
1448300_at	Mgst3	chr1	169302431-169308549
1450563_at	Mgst3	chr1	169302525-169307463
1421554_at	Lmx1a	chr1	169619688-169776892
1428647_at	Pbx1	chr1	170083662-170088059
1430811_a_at	Nuf2	chr1	171428452-171461549
1420942_s_at	Rgs5	chr1	171585634-171624777
1416745_x_at	LOC640502	chr1	172071353-172105095
1454260_at	Uhmk1	chr1	172144990-172145687
1423024_at	Sh2d1b1 /// Sh2d1b2	chr1	172162879-172181781
1435839_at		chr1	172228328-172228853
1442930_at	AW061147	chr1	172780683-172781112
1416337_at	Uqcrb	chr1	172855316-172855788
1447622_at	Fcgr2b	chr1	172890695-172890993
1435986_x_at	Sdhc	chr1	173059294-173059968
1425392_a_at	Nr1i3	chr1	173144101-173148974
1417950_a_at	Apoa2	chr1	173155229-173156504
1451096_at	Ndufs2	chr1	173164988-173177250
1449435_at	B4galt3	chr1	173200476-173207021
1441862_at	Ppox	chr1	173207122-173207333
1416618_at	Ppox	chr1	173207122-173211346
1432000_a_at	Dedd	chr1	173261556-173271747
1434994_at	Dedd	chr1	173271292-173272467
1434995_s_at	Dedd	chr1	173271292-173272467
1448805_at	Usf1	chr1	173341811-173348889
1459758_at	Usf1	chr1	173348684-173348887
1456169_at	Tstd1	chr1	173349239-173350483
1424595_at	F11r	chr1	173367693-173394141
1436374_x_at	F11r	chr1	173393885-173395007
1422993_s_at	Refbp2 /// Thoc4	chr1	173433608-173434887
1418165_at	Itln1	chr1	173448253-173465412
1426120_a_at	Cd244 /// LOC677008	chr1	173489329-173508382
1449991_at	Cd244	chr1	173489329-173513688
1422875_at	Cd84	chr1	173770734-173816561
1425086_a_at	Slamf6	chr1	173847606-173879351
1442815_at	Pex19	chr1	174061782-174062928
1452308_a_at	Atp1a2	chr1	174204614-174228130
1419876_at	2810449G22Rik	chr1	174306282-174306558
1419877_x_at	2810449G22Rik	chr1	174306282-174306558
1420518_a_at	Igsf9	chr1	174412447-174429009
1439407_x_at	Tagln2	chr1	174437228-174437510
1449792_at		chr1	174437343-174437512
1420245_x_at	Tagln2	chr1	174437343-174437512
1459284_at		chr1	174448432-174449092
1421946_at	Crp	chr1	174628186-174630097
1426619_at	Aim2	chr1	175392277-175396165
1445019_at		chr1	175537267-175538124
1435330_at	Pyhin1	chr1	175560994-175578059
1435331_at	Pyhin1	chr1	175560994-175578059
1444405_at	E030037K03Rik	chr1	175610440-175611314
1457035_at	AI607873	chr1	175653560-175659530
1419603_at	Ifi204	chr1	175677423-175843127
1426906_at	Mndal	chr1	175787340-175962187
1452231_x_at	Mndal	chr1	175787340-175962187
1419858_at		chr1	175792071-175792425
1442828_at	Ifi204	chr1	175796454-175797277
1452348_s_at	Ifi204 /// Ifi205 /// Mnda /// Mndal	chr1	175826473-175843031
1452349_x_at	Ifi205 /// Mnda	chr1	175826473-175843031
1448775_at	Ifi203	chr1	175850530-175872523
1425008_a_at	Ifi203	chr1	175851652-175872579
1451567_a_at	Ifi203 /// LOC100044071	chr1	175851652-175872579
1421551_s_at	Ifi202b	chr1	175892745-175912845
1417735_at	1810030J14Rik	chr1	176260649-176263008
1435789_x_at		chr1	176451109-176451608
1417677_at	Opn3	chr1	177592554-177622761
1435926_at	Chml	chr1	177612367-177613763
1430225_at	Exo1	chr1	177839415-177840984
1422851_at	Hmga2	chr1	178765656-178768819
1450780_s_at	Hmga2	chr1	178765656-178768819
1450781_at	Hmga2	chr1	178765656-178768819
1417010_at	Zfp238	chr1	179375491-179380895
1440008_at	2310043L19Rik	chr1	179571673-179573015
1440130_at	BB116930	chr1	179920037-179920577
1440296_at	Gm16432	chr1	180086804-180102835
1455725_a_at	H3f3b	chr1	180229457-180230501
1428619_at	Fam36a	chr1	180249285-180253202
1434390_at	AI503316	chr1	180251238-180256260
1434391_at	AI503316	chr1	180251238-180256260
1420513_at	Efcab2	chr1	180336011-180413378
1449884_at	Efcab2	chr1	180336011-180413378
1447060_at		chr1	181244249-181244795
1442785_at		chr1	181309730-181310078
1423441_at	Tfb2m	chr1	181458185-181476402
1438909_at	Sccpdh	chr1	181616456-181616964
1444916_at	Gm1305	chr1	181665733-181666648
1438449_at	Cdc42bpa	chr1	182024140-182036248
1417066_at	Adck3	chr1	182095368-182126130
1425869_a_at	Psen2	chr1	182157582-182175891
1431542_at	Psen2	chr1	182162652-182175891
1440534_at	6330403A02Rik /// Gm10001	chr1	182362512-182363050
1431221_at	5830405M20Rik	chr1	182685730-182689074
1427219_at	LOC100504481 /// LOC100504581	chr1	182732696-182743651
1442087_at	H3f3a	chr1	182736448-182736914
1447554_at	BC031781	chr1	182797922-182798242
1436227_at	Lefty2	chr1	182828207-182829238
1448315_a_at	Pycr2	chr1	182834414-182838219
1417638_at	Lefty1	chr1	182865152-182868531
1423871_at	Tmem63a	chr1	182876095-182905238
1422438_at	Ephx1	chr1	182919684-182947658
1448047_at		chr1	183019313-183020415
1453018_at	Nvl	chr1	183022931-183074315
1429763_at	Cnih4	chr1	183081061-183096570
1452715_at	Haus5	chr1	183212165-183214295
1433123_at	2900069G24Rik	chr1	183311308-183312619
1424800_at	Enah	chr1	183832577-183852189
1424801_at	Enah	chr1	183832577-183852189
1446426_at		chr1	183897829-183898481
1443191_at		chr1	183916464-183917131
1417530_a_at	Srp9	chr1	184054881-184062530
1448753_at	Srp9	chr1	184054881-184062530
1433938_at	Trp53bp2	chr1	184379204-184392563
1416257_at	Capn2	chr1	184397389-184447655
1421634_at	Capn8	chr1	184495142-184562483
1459474_at	D1Ertd86e	chr1	184602715-184603314
1439230_at	4922505E12Rik	chr1	184677257-184677884
1444540_at		chr1	184812251-184812791
1450242_at	Tlr5	chr1	184902307-184906558
1428005_at	Mosc1	chr1	186611111-186635179
1416766_at	Mosc2	chr1	186637555-186669742
1419834_x_at	Mark1	chr1	186720667-186721054
1436272_at	Rab3gap2	chr1	187109637-187110637
1441665_at	Iars2	chr1	187110580-187112025
1426713_s_at	Eprs	chr1	187186922-187252234
1430370_at	Eprs	chr1	187232319-187234078
1432336_at	5033404E19Rik	chr1	187311172-187322038
1451490_at	Lyplal1	chr1	187911610-187941189
1423250_a_at	Tgfb2	chr1	188447313-188529868
1450922_a_at	Tgfb2	chr1	188447313-188529868
1450923_at	Tgfb2	chr1	188447313-188529868
1432069_at	1700023G09Rik	chr1	188750811-188753991
1431266_at	5830433G22Rik /// LOC100504534	chr1	189060335-189062104
1458566_at	Gpatch2	chr1	189166797-189167641
1436811_at	Kctd3	chr1	190794973-190805687
1449158_at	Kcnk2	chr1	191031808-191167711
1445929_at	Gm3837	chr1	191096913-191097744
1450638_at	Pdcd5	chr1	191101198-191101722
1436442_at	Ptpn14	chr1	191675167-191676342
1424760_a_at	Smyd2	chr1	191703813-191746242
1448360_s_at	Angel2	chr1	192752390-192769671
1447733_x_at	Tatdn3	chr1	192869717-192869938
1447705_at	Nsl1	chr1	192908159-192908435
1417879_at	Nenf	chr1	193130667-193141997
1438082_at	Tmem206	chr1	193176088-193176839
1438914_at	Tmem206	chr1	193176321-193220473
1444036_at		chr1	193195028-193195709
1423448_at	Rab11b	chr1	193212494-193213339
1440189_at	Ppp2r5a	chr1	193220465-193220910
1430663_at	9430037O13Rik	chr1	193359761-193360348
1443045_at	Ints7	chr1	193425154-193425817
1424350_s_at	Lpgat1	chr1	193542420-193603856
1457961_at		chr1	193543546-193544044
1435327_at	Lpgat1	chr1	193604596-193608134
1417299_at	Nek2	chr1	193645388-193656928
1437579_at	Nek2	chr1	193656027-193656928
1437580_s_at	Nek2	chr1	193656027-193656928
1444093_at	1700034H15Rik	chr1	193714104-193723008
1427204_at	Rd3	chr1	193801250-193812163
1447682_x_at	Traf5	chr1	193821087-193821339
1449575_a_at	Gstp1	chr1	193897636-193898324
1444364_at	Rcor3	chr1	193951726-193952584
1455962_at	Hhat	chr1	194336707-194337321
1418301_at	Irf6	chr1	194979321-194998234
1457267_at	A130010J15Rik	chr1	195003141-195004033
1430655_at	Mir205	chr1	195332659-195335997
1458102_at		chr1	196477689-196478368
1446420_at		chr1	196497031-196497700
1438920_x_at	Cr1l	chr1	196929982-196930380
1422563_at	Cr1l	chr1	196929985-196957759
1427744_at	Ccnb3	chrX	6556777-6572696
1451662_x_at	Akap4	chrX	6644644-6655730
1431868_at		chrX	6645338-6653860
1419019_a_at	Akap4	chrX	6645338-6655732
1420295_x_at	Clcn5	chrX	6730935-6731128
1420296_at	Clcn5	chrX	6730935-6731128
1441831_x_at	Clcn5	chrX	6730937-6731265
1436004_at	Usp27x	chrX	6949716-6950372
1421498_a_at	2010204K13Rik	chrX	6989232-7000114
1430639_at	4930524L23Rik	chrX	7150944-7155541
1447759_x_at	Ccdc22	chrX	7170935-7171193
1456249_x_at	Syp	chrX	7230263-7230378
1456247_x_at	Plp2	chrX	7245070-7245300
1453572_a_at	Plp2	chrX	7245083-7248498
1439296_at	Prickle3	chrX	7245363-7245971
1434344_at	Gpkow	chrX	7286096-7287163
1417315_at	Gripap1	chrX	7366890-7397692
1447072_at		chrX	7388725-7389268
1436262_x_at	Otud5	chrX	7451705-7452436
1438985_x_at	Otud5	chrX	7452174-7452415
1457024_x_at	Slc35a2	chrX	7471244-7471590
1460685_at	Timm17b	chrX	7476492-7483993
1438656_x_at	Timm17b	chrX	7483789-7483993
1416965_at	Pcsk1n	chrX	7496947-7500950
1456511_x_at	Eras	chrX	7500877-7501689
1432227_at	LOC100504708	chrX	7637341-7650082
1419894_at	Gm6787	chrX	7678559-7683367
1449657_at	Gm6787	chrX	7678559-7683367
1429169_at	Rbm3	chrX	7716102-7720044
1457394_at	2900002K06Rik	chrX	7722671-7725090
1449912_at	Ssxb1	chrX	7990430-7999284
1443243_at		chrX	8301395-8301900
1447618_at	B630019K06Rik	chrX	8471791-8472089
1419540_at	Fthl17 /// Gm14499 /// Gm14511 /// Gm5634	chrX	8610618-8611457
1450189_at	Xk	chrX	8850039-8888299
1419187_at	1700012L04Rik /// Gm14474 /// Gm14484 /// Gm14501	chrX	8860887-8861420
1436778_at	Cybb	chrX	9012379-9015421
1449928_at	Dynlt3	chrX	9231392-9240085
1443743_at	1700054O13Rik	chrX	9424290-9424627
1451939_a_at	Srpx	chrX	9616032-9694713
1454778_x_at	Rps28	chrX	10062317-10161221
1459812_x_at	Tspan7	chrX	10173453-10173723
1459345_at		chrX	11367362-11368010
1443597_at	Med14	chrX	12286261-12294161
1460600_at	LOC634012	chrX	12514862-12515668
1420922_at	Usp9x	chrX	12648662-12749154
1450037_at	Usp9x	chrX	12648662-12749154
1450038_s_at	Usp9x	chrX	12648662-12749154
1450039_at	Usp9x	chrX	12648662-12749154
1428193_at	Usp9x	chrX	12748780-12750454
1428194_at	Usp9x	chrX	12748780-12750454
1441334_at		chrX	12770662-12771696
1449323_a_at	Rpl3	chrX	12779688-12780996
1416467_at	Ddx3x	chrX	12858147-12870179
1423042_at	Ddx3x	chrX	12868948-12871177
1423043_s_at	Ddx3x	chrX	12868948-12871177
1447302_at		chrX	13069488-13069946
1449251_at	Ndp	chrX	16462649-16488873
1459861_s_at	Kdm2b	chrX	16777074-16777286
1446278_at		chrX	17804913-17805592
1440524_at	Kdm6a	chrX	17835429-17835966
1423740_a_at	Rbm10	chrX	20195050-20228015
1423741_at	Rbm10	chrX	20195050-20228015
1423742_at	Rbm10	chrX	20195050-20228015
1458765_at	Rbm10	chrX	20223374-20224337
1448116_at	Uba1	chrX	20235553-20260172
1438625_s_at	Cdk16	chrX	20276771-20277003
1438314_at	Cdk16	chrX	20276840-20277005
1445693_at	Araf	chrX	20431205-20431688
1460227_at	Timp1	chrX	20447389-20451859
1445135_at		chrX	20570399-20571162
1459712_at	Zfp182	chrX	20603309-20603719
1446820_at	Zfp182	chrX	20603771-20604369
1431955_at	4930453H23Rik	chrX	20783706-20798793
1443417_at	C87122	chrX	22740181-22740782
1445990_at	AU020096	chrX	22746106-22746880
1432290_at	1700040G22Rik	chrX	25478273-25989078
1424537_at	Gm10922 /// Gm14345 /// Gm14346 /// Gm14347 /// Gm14351 /// Gm14374 /// Gm2799 /// Gm2825 /// Gm2863 /// Gm2913 /// Gm2927 /// Gm3701 /// Gm3763 /// Gmcl1l	chrX	30732653-30734593
1448051_at		chrX	31563481-31563929
1421895_at	Eif2s3x /// Gm2223	chrX	31680779-31683067
1423744_x_at	Eif2s3x	chrX	31682433-31684307
1451090_a_at	Eif2s3x	chrX	31682433-31684307
1422617_at	Gm10058 /// Gm10230 /// Gm10486 /// Gm10488 /// Gm14525 /// Gm14632 /// Gm14819 /// Gm2012 /// Gm2030 /// Gm4297 /// Gm5169 /// Gm5934 /// Gm6121	chrX	32607392-32630306
1422618_x_at	Gm10058 /// Gm10230 /// Gm10486 /// Gm10488 /// Gm14525 /// Gm14632 /// Gm14819 /// Gm2012 /// Gm2030 /// Gm4297 /// Gm5169 /// Gm5934 /// Gm6121	chrX	32607392-32630306
1433865_at	E330010L02Rik /// E330016L19Rik /// Gm2101 /// Gm2200	chrX	32822095-33227932
1425625_at	Il13ra1	chrX	33652125-33709238
1430542_a_at	Slc25a5	chrX	34336970-34338795
1434801_x_at	Slc25a5	chrX	34337231-34338771
1436874_x_at	Slc25a5	chrX	34337733-34338802
1438922_x_at	Slc25a5	chrX	34338405-34338770
1429895_at	2310010G23Rik	chrX	34354757-34357195
1440939_at	Sept6	chrX	34451278-34452033
1422241_a_at	Ndufa1	chrX	34727595-34731158
1420448_at	Rhox2a	chrX	34784986-34912221
1419229_at	Rhox4a /// Rhox4b /// Rhox4c /// Rhox4d /// Rhox4e /// Rhox4f /// Rhox4g	chrX	34805394-34810130
1419018_at	Rhox6	chrX	35180087-35183033
1449540_at	Rhox9	chrX	35252275-35254947
1422528_a_at	Zfp36l1	chrX	35533065-35536634
1450644_at	Zfp36l1	chrX	35533065-35536634
1434503_s_at	Lamp2	chrX	35772681-35773011
1426636_a_at	Xiap	chrX	39424501-39458447
1440351_at		chrX	39428239-39429306
1450232_at	Xiap	chrX	39446904-39458886
1425919_at	Ndufa12	chrX	39517465-39518402
1447169_at	A230106O10Rik	chrX	40720867-40721378
1423807_a_at	Calm2	chrX	45363140-45364257
1422414_a_at	Calm2	chrX	45363198-45363646
1421338_at	Elf4	chrX	45765409-45777533
1447702_x_at	Igsf1	chrX	47135720-47135993
1438915_at	6720401G13Rik	chrX	47908927-47909357
1438916_x_at	6720401G13Rik	chrX	47908927-47909357
1419032_at	2610018G03Rik	chrX	48194223-48246471
1441530_at		chrX	48555706-48556377
1442664_at		chrX	48557361-48557969
1460532_at	2900011F02Rik	chrX	49035265-49036932
1432989_at	2900011F02Rik	chrX	49035265-49036932
1453955_a_at	Fam122c	chrX	50626600-50654678
1450080_at	Cxx1c	chrX	50911096-50912304
1423816_at	Cxx1a /// Cxx1b	chrX	50945664-50946940
1454154_at	4933416I08Rik	chrX	50989700-50994496
1425113_x_at		chrX	51502474-51503976
1446887_at		chrX	51667731-51668316
1453217_at	Gm14590 /// Gm16405 /// Gm16430 /// Slxl1	chrX	52114016-52130968
1426074_at		chrX	52766467-52767314
1422011_s_at	3830403N18Rik /// Xlr	chrX	53389737-53406684
1432376_at	3830403N18Rik	chrX	53391146-53406673
1435200_at	Ncrna00086	chrX	53630002-53630977
1432106_at	6530403M18Rik	chrX	53634375-53635510
1421607_at	Vgll1	chrX	54341282-54358623
1437847_x_at	Rbmx	chrX	54639524-54639709
1430929_at	9430082L08Rik	chrX	56345815-56346646
1452496_at	Atp11c	chrX	57478799-57520007
1445065_at		chrX	57642873-57643689
1445750_at		chrX	58953438-58954535
1446051_at	Gm1140	chrX	64959442-64960163
1430524_at	1700020N15Rik /// Gm6812	chrX	67198474-67199153
1434751_at	Ids	chrX	67596970-67598973
1451302_at	1110012L19Rik	chrX	67639051-67642592
1451317_at	Ythdf2	chrX	67770622-67773543
1460357_at	Ythdf2	chrX	67770622-67773543
1442962_at	AU022052	chrX	67961538-67962314
1458135_at		chrX	68391385-68392046
1456747_x_at	Cd99l2	chrX	68674228-68674488
1416155_at	Hmgb3	chrX	68809091-68813829
1427937_at	2610030H06Rik	chrX	69062119-69068353
1452607_at	2610030H06Rik	chrX	69062119-69068353
1459271_at		chrX	70157271-70157943
1458831_at	Nsdhl	chrX	70196801-70197598
1439207_at	Pnma5	chrX	70279321-70280685
1456829_at	Pnma3	chrX	70312745-70313529
1429745_at	DXBay18 /// Gm14685 /// Gm5640 /// Gm5936	chrX	70362385-70374617
1422933_at	Xlr5a /// Xlr5b /// Xlr5c	chrX	70396595-70403739
1443483_at	Xlr5a /// Xlr5b /// Xlr5c	chrX	70403644-70404225
1449347_a_at	LOC100505359 /// Xlr4a /// Xlr4b /// Xlr4c	chrX	70459703-70467795
1430226_at	Xlr4c	chrX	70459743-70468184
1421710_at	Zfp92	chrX	70656434-70669492
1424277_at	Haus7	chrX	70682653-70704383
1437889_x_at	Bgn	chrX	70740822-70741271
1451049_at	Bcap31	chrX	70931516-70961761
1418750_at	Plxnb3	chrX	71002441-71017849
1432139_at	Srpk3	chrX	71021566-71024255
1443120_at	Pdzd4	chrX	71043113-71043792
1443360_x_at	Arhgap4	chrX	71144651-71145650
1458190_at	Arhgap4	chrX	71144651-71145650
1417118_a_at	Naa10	chrX	71162211-71167279
1450107_a_at	Renbp	chrX	71167460-71176148
1438120_x_at	Irak1	chrX	71260144-71260313
1438857_x_at	Irak1	chrX	71260144-71260315
1453785_at	Taz	chrX	71528088-71532070
1451070_at	Gdi1	chrX	71550350-71557201
1419516_at	Fam50a	chrX	71558371-71565488
1448354_at	G6pdx	chrX	71654824-71674529
1421208_at	Ikbkg	chrX	71669950-71694950
1420357_s_at	LOC630164 /// Xlr3a /// Xlr3b /// Xlr3c	chrX	71941362-71950247
1426589_at	Gab3	chrX	72233888-72330244
1438015_at	Dkc1	chrX	72341884-72355114
1438016_at	Dkc1	chrX	72341884-72355114
1443718_at		chrX	72415687-72416074
1428317_at	Fundc2	chrX	72632438-72642494
1452128_a_at	Brcc3	chrX	72662036-72696552
1447778_x_at	Brcc3	chrX	72697910-72698164
1421750_a_at	Vbp1	chrX	72759691-72780262
1453417_at	4933407K13Rik	chrX	72971705-73000936
1432326_at	1700042B14Rik	chrX	73509649-73513077
1422423_at	Magea7-ps	chrX	73592732-73592975
1422357_at	Magea6	chrX	73592732-73593714
1441435_at		chrX	74763455-74764167
1430518_at	5430402E10Rik	chrX	75233629-75238908
1453644_at	Obp1a	chrX	75330843-75336713
1449597_at	Gm14743	chrX	75433840-75437633
1446150_at		chrX	78334031-78334729
1428762_at	Tab3	chrX	82876816-82879809
1422703_at	Gyk	chrX	82947934-83021992
1422704_at	Gyk	chrX	82947934-83021992
1430373_at	5430427O19Rik	chrX	83133167-83134591
1420157_s_at	Abcf1	chrX	83564233-83564578
1445821_at		chrX	84251039-84252029
1450293_at	Mageb3	chrX	88577033-88578699
1422345_s_at	Mageb1 /// Mageb2 /// Mageb3	chrX	88577093-88578236
1453280_at	Gm14781 /// Mageb5	chrX	88877532-88881010
1429636_at	1700010D01Rik /// Gm5941	chrX	89735344-89736016
1437988_x_at	1700003E24Rik	chrX	90428969-90429284
1459963_at		chrX	90808838-90809327
1437648_at	Pcyt1b	chrX	90980231-90992751
1419565_a_at	Zfx	chrX	91319970-91368239
1449512_a_at	Zfx	chrX	91319970-91368239
1425972_a_at	Zfx	chrX	91319970-91368454
1439404_x_at	Zfa /// Zfx	chrX	91326108-91326825
1452800_a_at	Apoo	chrX	91612492-91662429
1460441_at	Zxdb	chrX	91970844-91973495
1449700_at	Igbp1	chrX	97701278-97711337
1419999_at	Igbp1	chrX	97701278-97711337
1447865_x_at	Pdzd11	chrX	97818222-97818448
1430825_at	E130102C15Rik	chrX	98326939-98328329
1456384_at	Nlgn3	chrX	98515815-98517139
1459818_x_at	Zmym3	chrX	98599723-98599990
1455017_a_at	Zmym3	chrX	98610154-98611656
1415820_x_at	Nono	chrX	98625021-98643928
1448103_s_at	Nono	chrX	98625021-98643928
1431239_at	Nono	chrX	98625830-98637770
1447160_at	Nono	chrX	98643413-98643926
1458744_at		chrX	98730813-98731827
1444797_at	8030474K03Rik	chrX	98990948-98993981
1435567_at	Phka1	chrX	99709314-99709862
1440060_at	Gm5126	chrX	99877566-99878231
1456942_x_at	Gm9112	chrX	99902226-99902686
1420181_at	Gm9112	chrX	99902234-99902682
1449762_at	1700018G05Rik	chrX	99902234-99902682
1437711_x_at	Odc1	chrX	99919360-99919605
1438761_a_at	Odc1	chrX	99919361-99919874
1432116_at	1700031F05Rik	chrX	99988117-100030689
1453544_at	Dmrtc1c /// Dmrtc1c2	chrX	99998301-100005290
1436683_at	1700011M02Rik	chrX	100104254-100104992
1441861_at	1700018G05Rik	chrX	100123991-100124441
1438594_at		chrX	100262078-100262687
1420439_at	Tsx	chrX	100609820-100619924
1427596_at	Tsix	chrX	100626855-100680296
1427262_at	Xist	chrX	100655713-100678556
1418731_at	Rlim	chrX	101156467-101176615
1440850_at	Rlim	chrX	101173131-101173909
1419968_at	C77370	chrX	101281881-101282455
1458949_at	5330434G04Rik	chrX	102568332-102568981
1453734_at	Atrx	chrX	102993154-102995719
1417864_at	Pgk1	chrX	103382462-103399038
1438640_x_at	Pgk1	chrX	103398735-103399031
1439435_x_at	Pgk1	chrX	103398750-103399036
1447829_x_at	Taf9b	chrX	103402221-103402419
1453874_at	4933401B06Rik	chrX	104737920-104739143
1445435_at	Gm732	chrX	105141073-105141699
1441451_at	Brwd3	chrX	105998695-105999391
1433342_at	5730416F02Rik	chrX	106196827-106197869
1418152_at	Hmgn5	chrX	106199748-106208719
1459571_at		chrX	106306845-106307385
1441887_x_at	Gm6377	chrX	106395423-106395710
1454334_at	Zfp711	chrX	109747414-109748671
1459877_x_at	Rnf185	chrX	110068995-110069121
1439824_at	Chm	chrX	110154200-110154892
1453894_at	4933434C23Rik	chrX	114823014-114824101
1427968_at	Tgif2lx1 /// Tgif2lx2	chrX	115540835-115541864
1442693_at	Trim5	chrX	119028981-119029582
1452640_at	3110007F17Rik	chrX	120217167-120257246
1439279_at	3110007F17Rik	chrX	120258356-120259263
1442213_at	LOC552908	chrX	120902832-120903578
1444668_at	Astx	chrX	121521253-121524137
1419558_at	Mdm4	chrX	124795796-124797932
1458223_at	Mdm4	chrX	124797186-124797725
1445490_at	C77805	chrX	126385547-126386149
1446089_at	C86400	chrX	127433420-127434129
1459541_at		chrX	128013917-128014487
1425998_at	Sytl4	chrX	130480991-130516351
1433672_at	Trmt2b	chrX	130757493-130758269
1459798_x_at	Trmt2b	chrX	130757635-130757921
1457385_at		chrX	131070733-131071589
1416807_at	Rpl36a	chrX	131120240-131122656
1459738_x_at	Gla	chrX	131122705-131123096
1418248_at	Gla	chrX	131122894-131135505
1449006_at	Gla	chrX	131122894-131135505
1434409_at	Armcx6	chrX	131266128-131267346
1424373_at	Armcx3	chrX	131291123-131295996
1460359_at	Armcx3	chrX	131291123-131295996
1437849_x_at	Armcx2	chrX	131338685-131338919
1446042_at		chrX	131685052-131685785
1449962_at	AV320801 /// Gm15023 /// Gm5128 /// Pramel3	chrX	131836850-131847351
1447007_at	1700008I05Rik	chrX	132203853-132204411
1432566_at	Tmsb15a	chrX	132253205-132255214
1424481_s_at	Armcx5	chrX	132278960-132281863
1441970_at	E430010N07Rik	chrX	132299599-132300915
1447689_at	Gprasp1	chrX	132337735-132338005
1417388_at	Bex2	chrX	132601102-132602671
1454134_at	5730412P04Rik	chrX	132639139-132649959
1428209_at	Bex4	chrX	132673583-132674982
1451230_a_at	Wbp5	chrX	132779633-132781675
1449643_s_at	Btf3	chrX	132874643-132875151
1459521_at		chrX	133075210-133075780
1450961_a_at	Tceal3 /// Tceal5 /// Tceal6	chrX	133201660-133202885
1456743_x_at	Morf4l2	chrX	133267489-133267781
1438330_at	BC065397	chrX	133300145-133337898
1455213_at	Tmsb15l	chrX	133489530-133511408
1457634_at	Tmsb15b1 /// Tmsb15b2 /// Tmsb15l	chrX	133509683-133509965
1459914_at	Mcart6	chrX	133515655-133516522
1439059_at	Fam199x	chrX	133612149-133614097
1447312_at		chrX	133758113-133758566
1431503_at	4930513O06Rik	chrX	135620781-135627944
1421636_at	Tbc1d8b	chrX	136237690-136240027
1416052_at	Prps1	chrX	136991147-137010679
1448192_s_at	Gm5081 /// Prps1	chrX	136991147-137010679
1425557_x_at	Tsc22d3	chrX	137074066-137077724
1420772_a_at	Tsc22d3	chrX	137074075-137077710
1425281_a_at	Tsc22d3	chrX	137074800-137133101
1426366_at	Eif2c2	chrX	137332908-137335466
1450555_at	Tex13	chrX	137342882-137347972
1434662_at	Atg4a	chrX	137598076-137598807
1456599_at	Nxt2	chrX	138673393-138674237
1433854_at	Tmem164	chrX	139269949-139272918
1442500_at	C77406	chrX	139457243-139458053
1456722_at	Chrdl1	chrX	139720218-139720664
1424945_at	Chrdl1	chrX	139721964-139824628
1418681_at	Alg13	chrX	140752559-140759743
1438357_at	Pfdn5	chrX	142036243-142036499
1438358_x_at	Pfdn5	chrX	142036243-142036499
1445994_at		chrX	142053209-142053982
1415724_a_at	Cdc42	chrX	143145020-143145794
1460708_s_at	Cdc42	chrX	143145020-143145794
1441273_at		chrX	143913942-143914499
1427346_at	Gm10439 /// Gm15080 /// Gm15085 /// Gm15107 /// Gm15128 /// Luzp4 /// Ott	chrX	145532494-145572695
1432796_at	3110067C02Rik	chrX	146901775-146902721
1441686_at		chrX	147440721-147441291
1459225_at	Gnl3l	chrX	147444994-147445695
1459278_at		chrX	147509232-147509909
1443924_at		chrX	147754058-147754735
1439132_at	Phf8	chrX	148032442-148064786
1419813_at	Kdm5c	chrX	148708695-148709072
1428499_at	2810454L23Rik	chrX	148729448-148730847
1457010_at	3010001F23Rik	chrX	148850832-148851243
1433992_at	Shroom2	chrX	149044532-149046561
1435593_x_at	Rps7	chrX	149344046-149344683
1455364_a_at	Rps7	chrX	149344046-149344683
1456192_x_at	Cypt3	chrX	149993638-149993978
1430624_at	Gm15140 /// Gm15144 /// Gm5646	chrX	150436131-150447183
1432433_at	4930524N10Rik	chrX	151069558-151073680
1421968_a_at	Nipa2	chrX	151208994-151212578
1450542_s_at	Magea1 /// Magea2 /// Magea3 /// Magea5 /// Magea6 /// Magea8	chrX	151383085-151467833
1422325_at	Magea5	chrX	151487603-151496096
1456436_x_at	Rps20	chrX	151585477-151585784
1456373_x_at	Rps20	chrX	151585480-151585785
1418073_at	Acot9	chrX	151697037-151732197
1449968_s_at	Acot10 /// Acot9	chrX	151697100-151732048
1457649_x_at	Ptchd1	chrX	152004357-152004656
1432506_at	Tmem86b	chrX	155834565-155835302
1438350_at	Gpr64	chrX	156918237-156934760
1437941_at	Phka2	chrX	156967200-156967745
1441882_at		chrX	157028893-157029071
1421084_at	Rs1	chrX	157205946-157237594
1415775_at	Rbbp7	chrX	159198317-159217030
1456227_x_at	Rbbp7	chrX	159216443-159216721
1441906_x_at	Syap1	chrX	159294778-159295004
1442998_at		chrX	159391711-159392430
1448964_at	S100g	chrX	159399935-159402419
1460036_at	Ap1s2	chrX	160365816-160367478
1444361_at		chrX	160367526-160368393
1437998_at	Ap1s2	chrX	160371131-160371298
1456252_x_at	Ap1s2	chrX	160371131-160371298
1444611_at		chrX	160413836-160414178
1419705_at	Car5b	chrX	160416896-160452931
1429001_at	Pir	chrX	160707368-160810839
1449528_at	Figf	chrX	160811232-160840578
1446226_at	Fancb	chrX	161430632-161431316
1443351_at		chrX	161635473-161636104
1444239_at	Gemin8	chrX	162615062-162616340
1424587_at	Gemin8	chrX	162616333-162628444
1451400_at	Gemin8	chrX	162616333-162628444
1432158_a_at	Trappc2	chrX	162878707-162891070
1448391_at	Rab9	chrX	162895190-162917622
