# Supplementary material for: Evolutionarily Diverged Regulation of X-chromosomal Genes as a Primal Event in Mouse Reproductive Isolation
Source: PLoS Genet. 2014 Apr 17;10(4):e1004301. doi: 10.1371/journal.pgen.1004301 (PMC3990516; doi:10.1371/journal.pgen.1004301)
Supplement: Table S2 — Ansari-Bradley test for grouped B6-ChrXMSM samples by signal intensity. (XLSX) [file pgen.1004301.s017.xlsx]

## Sheet: Sheet1
Table S2 Ansari-Bradley test for grouped B6-ChrXMSM samples by signal intensity
Raw signal intensity	5dpp				7dpp
	No. of autosomal probe sets	No. of X-linked probe sets	P-value		No. of autosomal probe sets	No. of X-linked probe sets	P-value
10-100	12671	354	≤ 1.00 × 10-16		13299	365	≤ 1.00 × 10-16
100-1000	3230	83	≤ 1.00 × 10-16		3868	107	≤ 1.00 × 10-16
>1000	208	0	not tested		250	0	not tested
