# Supplementary material for: Evolutionarily Diverged Regulation of X-chromosomal Genes as a Primal Event in Mouse Reproductive Isolation
Source: PLoS Genet. 2014 Apr 17;10(4):e1004301. doi: 10.1371/journal.pgen.1004301 (PMC3990516; doi:10.1371/journal.pgen.1004301)
Supplement: Table S3 — Differentially expressed transcripts in B6-ChrXMSM testes as compared to B6 testes at 5 dpp. (XLSX) [file pgen.1004301.s018.xlsx]

## Sheet: Sheet1
Table S3 Differentially expressed transcripts in B6-ChrXMSM testes as compared to B6 testes at 5dpp (Fold change ≥1.50 )
Probe Set ID	Gene Symbol	Regulation (B6-ChrXMSM vs B6)	Fold change (B6-ChrXMSM vs B6)	Fold change (log2, B6-ChrXMSM vs B6)	Raw signal		Location
					Raw signal, B6	Raw signal, B6-ChrXMSM
1431973_at	Sept6	up	6.44653	2.68852	7.99695	51.7659	chrX:34455025-34529483
1456765_at	Nhsl2	down	5.69864	-2.51062	28.3262	5.01552	chrX:99280468-99281567
1420585_a_at	Nxf2	down	5.25981	-2.39501	42.0769	8.62676	chrX:131479069-131499293
1421979_at	Phex	up	5.01553	2.3264	4.27916	21.4457	chrX:153596617-153853218
1420803_at	Tex18	down	4.92409	-2.29986	33.5702	7.24131	chr10:86376243-86377425
1441441_at	Prrg1	down	4.69783	-2.23199	17.1048	3.60976	chrX:75726068-75726949
1425942_a_at	Gpm6b	down	4.57191	-2.1928	66.2386	14.5419	chrX:162782623-162821932
1458221_at	Mamld1	down	4.49671	-2.16887	15.1254	3.3785	chrX:68375047-68375621
1420064_s_at	Tktl1	down	4.23181	-2.08127	20.3455	5.10412	chrX:71453373-71453826
1418488_s_at	Ripk4	down	4.19161	-2.0675	10.3766	2.66779	chr16:97963541-97985394
1419729_at	Tex11	down	4.10101	-2.03598	16.8196	4.32781	chrX:98033986-98255006
1420568_at	Stra8	down	3.89311	-1.96092	45.3468	12.0934	chr6:34870162-34889342
1421183_at	Tex12	down	3.81787	-1.93277	19.6671	5.45483	chr9:50364922-50369430
1460226_at	Trap1a	down	3.75941	-1.91051	29.6318	8.49806	chrX:135868221-135872707
1417482_at	Tex19.1	down	3.7133	-1.8927	35.0868	9.92262	chr11:121007456-121009633
1449534_at	Sycp3	down	3.71186	-1.89214	26.5306	7.64794	chr10:87922331-87935981
1449567_at	Tktl1	down	3.69767	-1.88662	15.3636	4.49675	chrX:71422597-71453837
1449170_at	Piwil2	down	3.66917	-1.87545	38.428	11.3022	chr14:70772284-70828901
1440319_at	Rbm44	down	3.62581	-1.8583	10.8409	3.04674	chr1:93063519-93066870
1449103_at	Tex101	down	3.54966	-1.82768	19.5543	5.88216	chr7:25453025-25457061
1456208_at	Gpat2	down	3.4712	-1.79544	16.7313	5.04881	chr2:127258767-127261827
1420433_at	Taf7l	down	3.46221	-1.79169	43.6662	13.4724	chrX:130994650-131011029
1424451_at	Acaa1b	down	3.31363	-1.72841	11.9427	3.70926	chr9:119250617-119259285
1440815_x_at	Gm8267	down	3.28304	-1.71503	12.7937	4.23703	chr14:43944706-43944994
1435744_at	6720401G13Rik	down	3.24079	-1.69634	12.8336	3.95547	chrX:47916296-47922553
1442368_at	Kctd12b	down	3.15717	-1.65863	14.381	4.64724	chrX:150122453-150123358
1438953_at	Figf	down	3.08686	-1.62614	29.9864	9.72721	chrX:160838594-160838901
1426309_at	Asb9	down	3.07451	-1.62036	16.92	5.53198	chrX:160944299-160977686
1447831_s_at	Mtmr7	down	2.97868	-1.57467	17.3369	6.03648	chr8:41636452-41636690
1416646_at	Afp	down	2.95655	-1.56391	19.4585	6.99545	chr5:90919762-90937933
1438820_at	Rnf17	down	2.95421	-1.56277	22.0364	7.76274	chr14:57100802-57108275
1449502_at	Dazl	down	2.94905	-1.56025	230.149	84.0022	chr17:50418719-50432961
1434960_at	Taf9b	down	2.94815	-1.55981	23.8499	8.31568	chrX:103402212-103403108
1450000_at	Nlrp4c	down	2.94526	-1.55839	21.7283	7.48183	chr7:6017316-6056750
1437760_at	Galnt12	down	2.92971	-1.55076	12.0405	4.10638	chr4:47116970-47135917
1437936_at	Ccdc160	down	2.90035	-1.53623	48.2777	16.7037	chrX:50151990-50152672
1420876_a_at	Sept6	up	2.87677	1.52445	8.0163	23.2042	chrX:34452227-34529440
1428459_at	Pramef12	down	2.83782	-1.50478	20.6276	7.71872	chr4:143981576-143998367
1428685_at	Syce1	down	2.83013	-1.50087	14.2194	5.26739	chr7:147963128-147973752
1438954_x_at	Figf	down	2.78936	-1.47994	26.9062	9.65525	chrX:160838594-160838901
1457930_at	Kdm5c	up	2.7567	1.46294	10.6157	29.1565	chrX:148691371-148692025
1440355_at	Kctd12b	down	2.75309	-1.46105	17.4662	6.33714	chrX:150119696-150120550
1444122_at	Sycp2	down	2.75274	-1.46087	11.7476	4.40643	chr2:178080714-178084832
1421514_a_at	Scml2	down	2.75022	-1.45955	69.6034	26.5617	chrX:157562199-157694818
1424152_at	Sall4	down	2.70894	-1.43773	49.0057	19.0509	chr2:168573832-168578024
1419340_at	Mov10l1	down	2.6768	-1.42051	13.3914	5.08587	chr15:88813424-88885581
1419240_at	Tex14	down	2.66888	-1.41624	24.9399	9.65435	chr11:87299787-87369324
1454174_a_at	C330007P06Rik	up	2.64086	1.40101	15.6581	41.3919	chr18:43330742-43331419
1450606_at	Pnmt	up	2.63931	1.40016	14.2448	38.4435	chr11:98247945-98249411
1417714_x_at	Hba-a1 /// Hba-a2	down	2.63658	-1.39867	61.2066	22.6001	chr11:32183686-32184493
1428942_at	Mt2	down	2.57659	-1.36547	192.815	76.2366	chr8:96696681-96697464
1429511_at	4933402E13Rik	down	2.57632	-1.36531	77.3391	30.1438	chrX:59540316-59545257
1438496_a_at	Ddx26b	down	2.56415	-1.35848	11.6381	4.56168	chrX:53748128-53748904
1425101_a_at	Fkbp6	down	2.55639	-1.35411	55.2085	22.0067	chr5:135813239-135825895
1420877_at	Sept6	up	2.48599	1.31382	10.1437	25.3602	chrX:34452227-34529440
1435766_at	Pphln1	down	2.47426	-1.30699	22.1234	9.16107	chr15:93228785-93320089
1420719_at	Tex15	down	2.47339	-1.30649	70.3907	29.4694	chr8:34681015-34696055
1448296_x_at	Tuba3a	down	2.46604	-1.3022	248.633	103.681	chr6:145566751-145569984
1453775_at	Rictor	down	2.46203	-1.29985	11.0873	4.55876	chr15:6746171-6747412
1428316_a_at	Fundc2	down	2.45955	-1.29839	165.963	67.4458	chrX:72632438-72642494
1448260_at	Uchl1	down	2.41408	-1.27148	52.258	21.9985	chr5:67067477-67078473
1443437_at		down	2.37487	-1.24785	25.4783	10.9398	chr3:82641752-82642347
1446345_at		down	2.35638	-1.23657	18.4183	7.94078	chrX:74766865-74767537
1432159_a_at	Tex13	down	2.34906	-1.23209	13.8561	6.07597	chrX:137343806-137345336
1416311_s_at	Tuba3a /// Tuba3b	down	2.33657	-1.22439	230.515	102.594	chr6:145566751-145569984
1429564_at	Pcgf5	down	2.3154	-1.21126	84.3844	36.6942	chr19:36486445-36531002
1440046_at	Fam199x	up	2.29488	1.19842	6.4089	14.7368	chrX:133611350-133612027
1439944_at		down	2.26659	-1.18052	35.3226	15.7932	chr3:82640444-82641062
1454681_at	Esrp1	down	2.25457	-1.17285	28.6857	13.3045	chr4:11259079-11313900
1429759_at	Rps6ka6	down	2.21479	-1.14717	43.8986	20.0166	chrX:108501487-108530752
1419029_at	Ero1l	down	2.21474	-1.14714	41.7252	19.0173	chr7:112400397-112402780
1452424_at	Lpar4	up	2.18995	1.1309	13.2793	28.6875	chrX:104125764-104127103
1418294_at	Epb4.1l4b	down	2.16476	-1.11421	14.2347	6.6733	chr4:57074609-57156520
1440910_at	C77370	down	2.15157	-1.10539	88.5244	41.0568	chr1:73569418-73572201
1425468_at	Plp1	up	2.15069	1.1048	66.9739	144.146	chrX:133354968-133372872
1417184_s_at	Hbb-b1 /// Hbb-b2 /// LOC100503605	down	2.14976	-1.10418	1235.54	566.358	chr7:110961037-110962435
1427025_at	Mtmr7	down	2.14685	-1.10222	14.3526	6.69057	chr8:41636451-41649420
1456746_a_at	Cd99l2	down	2.13097	-1.09151	29.862	14.0071	chrX:68674228-68674488
1448271_a_at	Ddx21	down	2.11368	-1.07975	27.3224	13.1487	chr10:62042539-62061938
1424153_s_at	Sall4	down	2.10255	-1.07214	11.8822	5.73304	chr2:168573832-168578024
1452757_s_at	Hba-a1 /// Hba-a2	down	2.09099	-1.06419	1285.36	609.056	chr11:32183678-32184486
1429239_a_at	Stard4	down	2.08203	-1.05799	18.3154	8.91798	chr18:33361065-33363838
1439163_at	Zbtb16	down	2.0609	-1.04327	17.5428	8.64408	chr9:48462388-48463099
1428361_x_at	Hba-a1 /// Hba-a2	down	2.05178	-1.03687	1790.96	860.04	chr11:32183678-32184486
1457313_at	Ocrl	down	2.05101	-1.03633	12.4198	6.07054	chrX:45267934-45268759
1455657_at	Smg1	down	2.01548	-1.01112	26.6995	13.4644	chr7:125277904-125283312
1417373_a_at	Tuba4a	down	1.9958	-0.996967	32.7607	16.5884	chr1:75210797-75215813
1450793_at	4930550L24Rik	down	1.98984	-0.992655	167.462	84.1196	chrX:56162536-56173487
1437637_at	Phtf2	down	1.98773	-0.991122	18.2159	9.27869	chr5:20265549-20266900
1455727_at	Zrsr2	down	1.98639	-0.990147	86.2575	43.5436	chrX:160390544-160396252
1417553_at	Plac1	down	1.98271	-0.987477	39.755	20.0615	chrX:50423174-50467703
1422836_at	Mbnl3	down	1.97651	-0.982954	14.7173	7.48545	chrX:48473257-48559167
1423581_at	Nmt2	down	1.95197	-0.964933	52.2286	26.7407	chr2:3201544-3243641
1457046_s_at	C77370	down	1.95142	-0.964522	22.2096	11.3697	chrX:101281880-101283096
1439300_at	Chic1	down	1.95123	-0.964385	17.5158	9.10628	chrX:100586283-100587014
1424983_a_at	2700078E11Rik	down	1.94761	-0.961702	18.0001	9.23047	chr19:60601877-60656884
1423258_at	Syt9	down	1.92897	-0.947831	15.2976	7.9079	chr7:114514303-114692170
1420943_at	Zfp185	up	1.92306	0.943403	7.63816	14.7266	chrX:70232677-70276879
1422557_s_at	Mt1	down	1.90052	-0.926397	165.768	87.7834	chr8:96703041-96704227
1451202_at	C330007P06Rik	down	1.88686	-0.915987	54.9375	29.1133	chr18:43330742-43334123
1436188_a_at	Ndrg4	down	1.88505	-0.914606	49.8435	26.7156	chr8:98238379-98238856
1442145_at	Atp13a3	down	1.87987	-0.910633	18.3727	9.77341	chr16:30315628-30343994
1417374_at	Tuba4a	down	1.87437	-0.906404	19.6902	10.4978	chr1:75210797-75215813
1420664_s_at	Procr	down	1.86536	-0.899457	14.2573	7.66739	chr2:155576998-155581196
1416776_at	Crym	up	1.85466	0.891155	7.16291	13.3903	chr7:127329899-127345501
1427138_at	Ccdc88c	down	1.85293	-0.889805	12.337	6.68348	chr12:102149732-102151504
1425204_s_at	Ddx19a /// Ddx19b	down	1.84516	-0.883746	24.4096	13.3927	chr8:113529885-113551665
1460274_at	Tex19.2	down	1.84503	-0.883647	36.4575	19.8271	chr11:120977530-120979991
1452298_a_at	Myo5b	down	1.836	-0.876569	14.653	8.07297	chr18:74867178-74930459
1428882_at	Wipi2	down	1.80163	-0.849306	21.9399	12.1587	chr5:143105495-143143399
1448990_a_at	Myo1b	down	1.79443	-0.843528	18.266	10.1562	chr1:51806601-51964160
1436221_at	Ildr2	down	1.78157	-0.833153	24.5427	13.9955	chr1:168244840-168246387
1417254_at	Spata5	down	1.75736	-0.813412	74.7523	42.8497	chr3:37319218-37478011
1426615_s_at	Ndrg4	down	1.74597	-0.804028	80.5372	46.2738	chr8:98226953-98239019
1429400_at	Clcn5	down	1.73552	-0.795368	91.3541	52.6509	chrX:6730935-6732946
1418079_at	Psme3	down	1.7322	-0.792607	35.0587	20.3706	chr11:101177526-101184851
1422743_at	Phka1	up	1.73136	0.791908	15.8428	27.3837	chrX:99709818-99839585
1425108_a_at	Smagp	down	1.71984	-0.782277	13.8668	8.09289	chr15:100451774-100467286
1422678_at	Dgat2	down	1.70833	-0.772583	19.3538	11.3098	chr7:106302170-106331225
1427271_at	Zbtb44	down	1.70725	-0.771675	26.4596	15.5299	chr9:30861101-30878071
1420938_at	Hs6st2	up	1.70588	0.770513	25.4541	43.5525	chrX:48739813-49034558
1434186_at	Lpar4	down	1.69652	-0.76258	26.5033	15.5774	chrX:104126816-104128620
1447156_at		down	1.69532	-0.761557	17.7311	10.5623	chrX:110222793-110223306
1435302_at	Taf4b	down	1.68383	-0.751746	29.4428	17.6333	chr18:15000411-15058152
1426010_a_at	Epb4.1l3	down	1.67831	-0.747007	47.7066	28.5382	chr17:69557221-69638455
1416184_s_at	Hmga1 /// Hmga1-rs1	down	1.67664	-0.745573	20.8878	12.5128	chr17:27693548-27700616
1427559_a_at	Atf2	down	1.67643	-0.745394	12.5907	7.51088	chr2:73656963-73730685
1418253_a_at	Hspa4l	down	1.67535	-0.744465	28.1116	16.7822	chr3:40549417-40594370
1452952_at	9030418K01Rik	down	1.67381	-0.743138	20.5537	12.4167	chr2:178157272-178159133
1448342_at	Mapk10	down	1.67161	-0.741239	10.4871	6.30384	chr5:103341372-103640353
1442340_x_at	Cyr61	down	1.66791	-0.738039	14.0895	8.52916	chr3:145311001-145311392
1434109_at	Sh3bgrl2	down	1.66463	-0.735201	34.6779	20.8316	chr9:83441965-83494106
1450385_at	Kpna3	down	1.66387	-0.73454	20.9352	12.6521	chr14:61984022-62058699
1449336_a_at	Slk	down	1.66163	-0.732599	33.582	20.2544	chr19:47654508-47718629
1438844_x_at	Spata5	down	1.66088	-0.731949	49.1974	29.7899	chr3:37427184-37478012
1450016_at	Ccng1	down	1.65388	-0.725852	24.0205	14.633	chr11:40562053-40568788
1448639_a_at	Spata5	down	1.64978	-0.722271	79.0019	48.0621	chr3:37319218-37478011
1422577_at	Cs	down	1.64267	-0.71604	62.463	38.0462	chr10:127774789-127799535
1431026_at	Naa30	down	1.63876	-0.712607	17.199	10.5068	chr14:49791900-49808078
1448968_at	Ubfd1	down	1.63722	-0.711246	58.271	35.7217	chr7:129210691-129223052
1452490_a_at	Ap2a2	down	1.63239	-0.706986	12.6526	7.7381	chr7:148784629-148816221
1417419_at	Ccnd1	down	1.63066	-0.70546	18.3462	11.356	chr7:152115835-152126195
1420113_s_at	2410022L05Rik	down	1.6281	-0.703188	49.2714	30.4514	chr8:13884794-13885197
1448737_at	Tspan7	up	1.62587	0.701215	37.5667	61.1837	chrX:10062241-10173728
1424076_at	Gdpd1	down	1.62079	-0.696693	17.4772	10.873	chr11:86847294-86887622
1434432_at	Rffl	down	1.6143	-0.690912	19.0829	11.8723	chr11:82617321-82617848
1448014_s_at	Usp24	down	1.61363	-0.690311	23.6769	14.7494	chr4:106088622-106112423
1448013_at	Usp24	down	1.6095	-0.686612	16.4168	10.2381	chr4:106088622-106112423
1416010_a_at	Ehd1	down	1.60617	-0.68362	51.5741	32.041	chr19:6276874-6300096
1424699_at	Ccdc136	down	1.60157	-0.67949	12.4815	7.82227	chr6:29346629-29376995
1456088_at	Xiap	down	1.59969	-0.677793	74.5208	46.5495	chrX:39458663-39462840
1434456_at	Rundc3b	down	1.59777	-0.676059	38.2809	24.0901	chr5:8490333-8491942
1439189_at	Fnip2	down	1.59168	-0.670552	25.1199	15.8057	chr3:79259895-79261427
1441045_at	Ddx43	down	1.5889	-0.668028	16.948	10.7151	chr9:78265926-78271394
1434835_at	Wapal	down	1.58527	-0.664724	125.972	79.6801	chr14:35538402-35559573
1455647_at	Ar	down	1.58263	-0.662326	56.2603	35.5315	chrX:95517026-95518558
1455345_at	Phf15	down	1.57962	-0.659575	33.0149	21.1024	chr11:51626956-51628340
1416043_at	Nasp	down	1.57918	-0.659172	17.5058	11.1752	chr4:116273656-116300519
1439036_a_at	Atp1b1	down	1.578	-0.658093	97.3926	62.0001	chr1:166367276-166368410
1426286_at	Noc3l	down	1.57794	-0.658047	27.9478	17.7157	chr19:38863556-38893710
1416942_at	Erap1	down	1.57695	-0.657136	24.5901	15.7196	chr13:74777268-74828756
1416702_at	Serpini1	down	1.57565	-0.655943	12.2738	7.78812	chr3:75361466-75446445
1451436_at	Sbno1	down	1.57432	-0.654729	65.4351	41.6811	chr5:124823170-124837554
1417675_a_at	Mdn1	down	1.57216	-0.652746	75.6948	48.5377	chr4:32855007-32862185
1451718_at	Plp1	up	1.5716	0.652235	141.403	222.5	chrX:133354968-133372872
1457018_at	Kcnma1	up	1.57136	0.652018	7.68016	12.1224	chr14:24240840-24241164
1448571_a_at	Gmfb	down	1.56943	-0.650245	29.8783	19.0714	chr14:47427825-47441837
1448736_a_at	Hprt	down	1.56792	-0.648855	175.281	111.745	chrX:50341268-50374837
1422894_at	Sfmbt1	down	1.56044	-0.641949	12.6155	8.08049	chr14:31528878-31631894
1448389_at	Wdr5	down	1.5604	-0.641914	21.4911	13.7658	chr2:27370724-27392055
1424705_at	Rbmx2	down	1.55343	-0.635456	22.865	14.795	chr2:142402626-142404267
1443934_at	9230110C19Rik	down	1.55313	-0.635182	11.513	7.39938	chr9:8021464-8026132
1435339_at	Kctd15	down	1.55283	-0.634901	18.8634	12.1471	chr7:35424033-35440528
1460400_at	Spast	down	1.55252	-0.634608	22.8418	14.7382	chr17:74738483-74788364
1423966_at	Cd99l2	down	1.55252	-0.634608	24.6294	15.9674	chrX:68673238-68745820
1431611_a_at	Cadm1	down	1.55121	-0.633393	14.9446	9.59088	chr9:47338451-47622121
1435822_at	D830012I24Rik	down	1.55051	-0.632741	30.1415	19.4219	chrX:101705781-101707391
1425467_a_at	Plp1	up	1.5481	0.630503	31.2092	48.4795	chrX:133354968-133372872
1423859_a_at	Ptgds	up	1.54663	0.629132	208.899	324.652	chr2:25322229-25325362
1416405_at	Bgn	down	1.54631	-0.628833	497.348	321.602	chrX:70728980-70741722
1441900_x_at	Hspbap1	down	1.54483	-0.627452	11.0424	7.21084	chr16:35825264-35825537
1422737_at	Ncoa3	down	1.54427	-0.626922	12.0177	7.7907	chr2:165818162-165896980
1418100_at	A030009H04Rik	down	1.5435	-0.626209	15.0007	9.72222	chr11:69154272-69156143
1416011_x_at	Ehd1	down	1.53522	-0.618445	23.1721	15.131	chr19:6276874-6300096
1423072_at	6720475J19Rik	up	1.53354	0.616867	134.099	205.751	chr12:24106303-24290627
1424448_at	Trim6	down	1.53035	-0.613862	19.9646	13.0891	chr7:111380615-111383666
1424522_at	Heatr1	down	1.52838	-0.612003	56.2304	36.8189	chr13:12523257-12531164
1460239_at	Tspan13	down	1.52689	-0.610598	13.3737	8.74679	chr12:36741143-36769101
1419062_at	Epb4.1l3	down	1.52606	-0.609816	61.6555	40.3549	chr17:69506119-69639329
1417823_at	Gcat	down	1.5213	-0.605301	11.3919	7.49969	chr15:78861303-78868784
1429925_at	Clec12b	down	1.52122	-0.605232	36.5065	23.9818	chr6:129325530-129335521
1423524_at	Mastl	down	1.52113	-0.605142	14.4325	9.56877	chr2:22972063-22995549
1423720_a_at	Sar1a	down	1.51967	-0.603759	93.2188	61.3794	chr10:61143078-61156045
1421940_at	Stag1	down	1.51952	-0.60362	20.3679	13.3665	chr9:100543868-100858481
1424981_at	Nln	down	1.5161	-0.600369	16.7887	11.0713	chr13:104813130-104899681
1435556_at	Zfp597	down	1.51357	-0.597957	39.0525	25.9214	chr16:3861527-3863854
1418389_at	2810453I06Rik	down	1.50952	-0.594089	14.9737	9.86399	chr5:144309562-144312806
1419402_at	Mns1	down	1.50889	-0.593484	28.1501	18.814	chr9:72286346-72306559
1450079_at	Nrk	down	1.50822	-0.592846	728.649	483.555	chrX:135448973-135543651
1418911_s_at	Acsl4	up	1.50723	0.5919	29.131	43.8393	chrX:138753038-138825050
1434504_at	Zfyve28	up	1.50293	0.587782	12.5614	18.9534	chr5:34537523-34538298
1455043_at	Tnpo1	down	1.50235	-0.587225	40.5805	27.053	chr13:99611634-99619210
X-linked probe sets are indicated in bold.
