# Supplementary material for: Evolutionarily Diverged Regulation of X-chromosomal Genes as a Primal Event in Mouse Reproductive Isolation
Source: PLoS Genet. 2014 Apr 17;10(4):e1004301. doi: 10.1371/journal.pgen.1004301 (PMC3990516; doi:10.1371/journal.pgen.1004301)
Supplement: Table S4 — Differentially expressed transcripts in B6-ChrXMSM testes as compared to B6 testes at 7 dpp. (XLSX) [file pgen.1004301.s019.xlsx]

## Sheet: Sheet1
Table S4 Differentially expressed transcripts in B6-ChrXMSM testes as compared to B6 testes at 7dpp (Fold change ≥1.50 )
Probe Set ID	Gene Symbol	Regulation (B6-ChrXMSM vs B6)	Fold change (B6-ChrXMSM vs B6)	Fold change (log2, B6-ChrXMSM vs B6)	Raw signal		Location
					Raw signal, B6	Raw signal, B6-ChrXMSM
1416325_at	Crisp1	up	17.7868	4.15273	1.25186	24.5015	chr17:40430708-40450027
1456035_at	Nxf3	down	9.23722	-3.20746	23.9863	2.47857	chrX:132606646-132607232
1448326_a_at	Crabp1	down	8.98391	-3.16734	67.5161	7.63072	chr9:54612618-54620917
1437678_at	Gm1564	down	8.94989	-3.16187	14.6524	1.65004	chr11:102542787-102543559
1423287_at	Cbln1	up	8.0853	3.0153	14.0091	113.256	chr8:89992757-89994967
1431809_at	4932442L08Rik	down	7.54013	-2.91459	27.0023	3.63995	chrX:91600389-91612116
1421979_at	Phex	up	6.87565	2.7815	2.27696	15.647	chrX:153596617-153853218
1458221_at	Mamld1	down	6.40503	-2.67921	21.6441	3.44907	chrX:68375047-68375621
1419063_at	Ugt8a	down	6.35893	-2.66878	20.3567	3.19627	chr3:125568238-125618379
1460258_at	Lect1	up	6.25121	2.64413	6.77678	41.2807	chr14:80037492-80061990
1427252_at	Dmrtb1	down	6.10678	-2.61041	13.8563	2.26577	chr4:107348896-107353451
1431973_at	Sept6	up	5.63899	2.49544	10.6685	59.6084	chrX:34455025-34529483
1450606_at	Pnmt	up	5.19161	2.37618	4.12359	21.459	chr11:98247945-98249411
1456765_at	Nhsl2	down	5.15081	-2.3648	23.6568	4.68468	chrX:99280468-99281567
1416316_at	Slc27a2	down	5.08639	-2.34664	13.5483	2.69368	chr2:126378351-126413981
1420568_at	Stra8	down	4.9622	-2.31098	108.831	22.0554	chr6:34870162-34889342
1438586_at	Tbx22	down	4.85291	-2.27885	14.8198	3.02912	chrX:104883640-104884319
1446345_at		down	4.58787	-2.19782	33.457	7.53348	chrX:74766865-74767537
1423286_at	Cbln1	up	4.57521	2.19384	29.5524	133.356	chr8:89992757-89994967
1454737_at	Dusp9	down	4.56874	-2.1918	15.8566	3.51151	chrX:70886957-70888851
1438224_at	Zswim5	down	4.53209	-2.18018	22.2217	4.90155	chr4:116661086-116661868
1443844_at	Rhox13	down	4.52474	-2.17783	70.0308	15.568	chrX:35482916-35483143
1437752_at	Lin28a	down	4.49842	-2.16942	13.921	3.17964	chr4:133559255-133560800
1449239_at	1700045I19Rik	down	4.4868	-2.16569	14.8195	3.3332	chrX:160198071-160199261
1449567_at	Tktl1	down	4.46148	-2.15752	34.2485	7.89213	chrX:71422597-71453837
1452424_at	Lpar4	up	4.39123	2.13463	5.14424	22.7963	chrX:104125764-104127103
1420647_a_at	Krt8	up	4.38992	2.1342	8.59305	36.8823	chr15:101827141-101834714
1423691_x_at	Krt8	up	4.35182	2.12162	5.35172	23.2806	chr15:101827136-101834920
1423288_s_at	Cbln1	up	4.29502	2.10266	6.04417	25.8101	chr8:89992757-89994967
1453357_at	Tdrd9	down	4.25	-2.08746	38.2842	9.0384	chr12:113279923-113307070
1422836_at	Mbnl3	down	4.12808	-2.04547	52.2359	12.8428	chrX:48473257-48559167
1441441_at	Prrg1	down	4.01376	-2.00495	18.7611	4.75865	chrX:75726068-75726949
1423860_at	Ptgds	up	3.95202	1.98259	10.9959	43.2663	chr2:25322229-25325362
1420064_s_at	Tktl1	down	3.94136	-1.97869	67.334	17.4461	chrX:71453373-71453826
1435192_at	Sox3	down	3.9226	-1.97181	45.048	11.9166	chrX:58144540-58145249
1421183_at	Tex12	down	3.91526	-1.96911	76.7781	20.0383	chr9:50364922-50369430
1418318_at	Rnf128	down	3.91279	-1.9682	24.4258	6.34409	chrX:136145158-136207908
1449465_at	Reln	down	3.88982	-1.9597	39.0179	9.97867	chr5:21390269-21850516
1448826_at	Myh6	down	3.8835	-1.95736	19.3318	5.05896	chr14:55560759-55584708
1435989_x_at	Krt8	up	3.79804	1.92525	5.01176	19.0353	chr7:24143492-24143847
1421700_at	Tex16	down	3.74052	-1.90324	11.7335	3.13316	chrX:109207128-109240935
1436600_at	Tox3	down	3.73198	-1.89994	18.2543	4.92102	chr8:92770793-92771715
1445241_at	Rab11fip4	down	3.68533	-1.8818	25.4298	6.86897	chr11:79506817-79507515
1428359_s_at	Zg16	up	3.65817	1.87112	9.08715	31.7727	chr7:134193669-134195494
1423859_a_at	Ptgds	up	3.61379	1.85351	55.6206	200.802	chr2:25322229-25325362
1420594_at	Bard1	down	3.61355	-1.85342	19.2333	5.36564	chr1:71076933-71149492
1433845_x_at	Dusp9	down	3.57962	-1.83981	10.7379	3.0043	chrX:70886957-70888851
1449103_at	Tex101	down	3.55287	-1.82898	51.7168	14.604	chr7:25453025-25457061
1422966_a_at	Tfrc	down	3.54698	-1.82659	26.6473	7.58202	chr16:32609036-32630674
1439604_at	Adamts16	up	3.53007	1.8197	14.1093	49.2677	chr13:70866677-70867343
1435744_at	6720401G13Rik	down	3.52877	-1.81917	14.4734	4.10275	chrX:47916296-47922553
1442368_at	Kctd12b	down	3.5263	-1.81815	12.9142	3.64763	chrX:150122453-150123358
1438496_a_at	Ddx26b	down	3.48517	-1.80123	13.9386	4.02936	chrX:53748128-53748904
1435494_s_at	Dsp	up	3.47745	1.79803	34.0226	118.145	chr13:38289796-38290444
1419729_at	Tex11	down	3.477	-1.79784	72.2663	21.1031	chrX:98033986-98255006
1442145_at	Atp13a3	down	3.4721	-1.79581	44.5569	12.9744	chr16:30315628-30343994
1425942_a_at	Gpm6b	down	3.45736	-1.78967	53.477	15.4977	chrX:162782623-162821932
1449534_at	Sycp3	down	3.42572	-1.77641	114.447	33.6835	chr10:87922331-87935981
1454032_at	Neto2	down	3.41494	-1.77186	15.1229	4.44564	chr8:88164061-88224792
1435412_at	1700007E06Rik	down	3.36734	-1.75161	22.4198	6.67694	chr15:89220603-89227859
1435493_at	Dsp	up	3.35412	1.74593	31.4212	105.19	chr13:38289796-38290444
1418478_at	Lmo1	down	3.34673	-1.74275	12.2067	3.85525	chr7:116282077-116314027
1418488_s_at	Ripk4	down	3.33175	-1.73628	26.2006	8.00727	chr16:97963541-97985394
1440319_at	Rbm44	down	3.29045	-1.71829	33.3627	10.5081	chr1:93063519-93066870
1435998_at	Ccnb1ip1	down	3.28876	-1.71754	21.6734	6.60495	chr14:51408924-51413393
1426225_at	Rbp4	down	3.25903	-1.70444	36.1623	11.3266	chr19:38191118-38199805
1434960_at	Taf9b	down	3.24911	-1.70004	74.7458	23.0792	chrX:103402212-103403108
1428838_a_at	Dck	down	3.24724	-1.69921	17.6456	5.447	chr5:89193971-89212302
1431026_at	Naa30	down	3.24329	-1.69746	49.261	15.1857	chr14:49791900-49808078
1437760_at	Galnt12	down	3.23348	-1.69309	32.2297	10.0342	chr4:47116970-47135917
1435532_at	Rimklb	down	3.21472	-1.68469	26.5914	8.38822	chr6:122405336-122409314
1428685_at	Syce1	down	3.17586	-1.66715	44.0711	14.3316	chr7:147963128-147973752
1453775_at	Rictor	down	3.16802	-1.66358	39.0337	12.3929	chr15:6746171-6747412
1423832_at	Prkag2	down	3.13846	-1.65006	12.9009	4.10898	chr5:24368561-24606445
1451140_s_at	Prkag2	down	3.09025	-1.62773	40.4223	13.128	chr5:24368561-24606445
1428942_at	Mt2	down	3.0822	-1.62396	417.139	136.158	chr8:96696681-96697464
1438273_at	Gm13718	down	3.07015	-1.61831	13.4086	4.47405	chr2:84508034-84508938
1424983_a_at	2700078E11Rik	down	3.05573	-1.61152	42.0388	13.8132	chr19:60601877-60656884
1429324_at	1700012A16Rik	down	3.05558	-1.61145	21.7953	7.31197	chr1:155272297-155299715
1429818_at	2410012M07Rik	down	3.04693	-1.60736	12.314	4.15833	chr9:98765185-98766999
1434137_x_at	Zg16	up	3.03248	1.6005	10.1026	30.5566	chr7:134193675-134193993
1427138_at	Ccdc88c	down	3.03079	-1.5997	41.9842	14.1361	chr12:102149732-102151504
1419029_at	Ero1l	down	3.0295	-1.59908	101.549	33.7267	chr7:112400397-112402780
1428852_at	Dock3	down	3.02265	-1.59581	20.0499	6.68423	chr9:106793877-106796962
1420876_a_at	Sept6	up	3.00437	1.58706	7.84651	23.4598	chrX:34452227-34529440
1424451_at	Acaa1b	down	2.99627	-1.58317	23.4871	8.0087	chr9:119250617-119259285
1420719_at	Tex15	down	2.9546	-1.56296	149.134	50.6291	chr8:34681015-34696055
1418723_at	Lpar3	down	2.95445	-1.56289	17.272	5.83503	chr3:145883926-145949178
1422054_a_at	Skil	down	2.94157	-1.55658	12.5687	4.29568	chr3:30995754-31018070
1430364_at	Atf7ip2	down	2.92993	-1.55087	13.8154	4.79174	chr14:57034391-57035341
1424847_at	Nefh	down	2.92933	-1.55057	13.1117	4.49029	chr11:4838443-4848116
1439476_at	Dsg2	up	2.92767	1.54975	9.96861	29.1575	chr18:20761389-20763027
1460015_at	Sohlh1	down	2.92354	-1.54772	34.6601	11.9601	chr2:25698518-25701880
1436188_a_at	Ndrg4	down	2.91616	-1.54407	114.868	39.6188	chr8:98238379-98238856
1454174_a_at	C330007P06Rik	up	2.91414	1.54307	14.6196	42.7395	chr18:43330742-43331419
1429701_at	Mageb16	down	2.91359	-1.5428	57.3417	19.9375	chr6:60719512-60721141
1449170_at	Piwil2	down	2.90923	-1.54064	98.9012	34.8512	chr14:70772284-70828901
1423581_at	Nmt2	down	2.90917	-1.54061	148.983	51.3736	chr2:3201544-3243641
1416652_at	Aspn	up	2.90309	1.53759	6.54811	18.4853	chr13:49639811-49662929
1418263_at	Ddx25	down	2.89359	-1.53286	36.5973	13.0093	chr9:35349429-35366064
1460307_at	Akt3	down	2.8899	-1.53102	18.3864	6.34964	chr1:178953924-179178875
1429564_at	Pcgf5	down	2.87631	-1.52422	223.475	78.0091	chr19:36486445-36531002
1443437_at		down	2.87614	-1.52413	66.8173	23.3529	chr3:82641752-82642347
1453133_at	Slc25a31	down	2.87605	-1.52409	257.578	90.4288	chr3:40512776-40529515
1439944_at		down	2.87318	-1.52265	76.8693	26.7746	chr3:82640444-82641062
1438954_x_at	Figf	down	2.87083	-1.52147	18.9223	6.64943	chrX:160838594-160838901
1450000_at	Nlrp4c	down	2.8588	-1.51541	47.174	17.1498	chr7:6017316-6056750
1448169_at	Krt18	up	2.85503	1.51351	4.36913	12.5362	chr15:101858646-101862453
1449036_at	Rnf128	down	2.84819	-1.51004	13.1577	4.60664	chrX:136145158-136207908
1424724_a_at	D16Ertd472e	down	2.82949	-1.50054	12.9145	4.5922	chr16:78542887-78576892
1435365_at	4732415M23Rik	down	2.82857	-1.50007	16.3434	5.78056	chr8:125736757-125745945
1420433_at	Taf7l	down	2.82648	-1.49901	94.6732	33.813	chrX:130994650-131011029
1444122_at	Sycp2	down	2.81861	-1.49498	41.463	14.7757	chr2:178080714-178084832
1433607_at	Cbln4	up	2.81632	1.49381	15.5719	43.8378	chr2:171861726-171862507
1419340_at	Mov10l1	down	2.81608	-1.49369	36.471	13.058	chr15:88813424-88885581
1449268_at	Gfpt1	down	2.80187	-1.48639	26.2918	9.43665	chr6:86992837-87039705
1450016_at	Ccng1	down	2.79955	-1.48519	70.9337	25.3875	chr11:40562053-40568788
1452514_a_at	Kit	down	2.79372	-1.48219	76.9925	27.5514	chr5:76045118-76052719
1460226_at	Trap1a	down	2.77926	-1.4747	50.7052	18.2343	chrX:135868221-135872707
1438953_at	Figf	down	2.77187	-1.47086	15.6632	5.71234	chrX:160838594-160838901
1447831_s_at	Mtmr7	down	2.76291	-1.46619	50.8559	18.588	chr8:41636452-41636690
1454866_s_at	Clic6	down	2.76162	-1.46551	22.6667	8.36267	chr16:92540403-92541489
1420585_a_at	Nxf2	down	2.75507	-1.46209	96.1027	35.172	chrX:131479069-131499293
1427291_at	Sycp1	down	2.75315	-1.46108	95.6989	34.8382	chr3:102622421-102740023
1449253_at	Smc1b	down	2.74784	-1.4583	53.7847	19.8573	chr15:84895118-84962390
1438820_at	Rnf17	down	2.73038	-1.4491	69.1458	25.5632	chr14:57100802-57108275
1434939_at	Foxf1a	down	2.68874	-1.42693	13.4995	5.16554	chr8:123611427-123612050
1425708_at	Rnf17	down	2.68125	-1.42291	14.3116	5.29175	chr14:57021419-57082271
1429863_at	Lonrf3	down	2.67779	-1.42104	160.819	60.1635	chrX:33868403-33902338
1441985_at	4933416C03Rik	down	2.67228	-1.41807	12.2941	4.67858	chr10:115548721-115549385
1421278_s_at	Spna1	up	2.67191	1.41787	13.584	36.0102	chr1:176102938-176178581
1440882_at	Lrp8	down	2.66951	-1.41658	17.29	6.45001	chr4:107545430-107546503
1438256_at	Eif5a2	down	2.66583	-1.41458	25.17	9.52569	chr3:28695607-28696487
1424152_at	Sall4	down	2.6569	-1.40974	90.806	34.5223	chr2:168573832-168578024
1432159_a_at	Tex13	down	2.65349	-1.40789	37.4234	14.4128	chrX:137343806-137345336
1449336_a_at	Slk	down	2.64012	-1.4006	76.1063	28.8364	chr19:47654508-47718629
1448990_a_at	Myo1b	down	2.63546	-1.39806	42.9848	16.3251	chr1:51806601-51964160
1455657_at	Smg1	down	2.6337	-1.39709	60.9768	23.2357	chr7:125277904-125283312
1436837_at	Mael	down	2.62304	-1.39124	185.706	71.466	chr1:168131502-168136048
1418374_at	Fxyd3	up	2.61099	1.38459	8.48243	22.0504	chr7:31855555-31861697
1431751_a_at	Mpped2	down	2.60083	-1.37897	12.7277	5.32226	chr2:106535757-106707361
1448389_at	Wdr5	down	2.59914	-1.37803	50.9468	19.7106	chr2:27370724-27392055
1435009_at	Slc9a6	down	2.59579	-1.37617	45.1184	17.4541	chrX:53891488-53917406
1456208_at	Gpat2	down	2.57934	-1.367	43.11	16.8195	chr2:127258767-127261827
1434739_at	Fmr1nb	down	2.57815	-1.36634	23.3185	9.30954	chrX:66015028-66057768
1416776_at	Crym	up	2.56887	1.36113	7.07284	18.4412	chr7:127329899-127345501
1449502_at	Dazl	down	2.56713	-1.36016	623.376	244.066	chr17:50418719-50432961
1426309_at	Asb9	down	2.55508	-1.35337	34.8457	13.7179	chrX:160944299-160977686
1448260_at	Uchl1	down	2.55053	-1.3508	131.324	51.8709	chr5:67067477-67078473
1420803_at	Tex18	down	2.54409	-1.34715	82.2784	32.59	chr10:86376243-86377425
1421514_a_at	Scml2	down	2.53811	-1.34375	135.105	53.5921	chrX:157562199-157694818
1453366_at	Tdrkh	down	2.53417	-1.34152	41.1501	16.3184	chr3:94217186-94230309
1457930_at	Kdm5c	up	2.52386	1.33563	14.4399	36.4904	chrX:148691371-148692025
1428459_at	Pramef12	down	2.52344	-1.33539	38.2086	15.584	chr4:143981576-143998367
1442549_at	Mbnl3	up	2.52117	1.33409	4.254	10.5916	chrX:48470442-48471160
1434742_s_at	Aifm3	down	2.51622	-1.33126	25.9161	10.3228	chr16:17506322-17507574
1448014_s_at	Usp24	down	2.50264	-1.32345	59.671	23.8098	chr4:106088622-106112423
1441069_at	Zdhhc23	down	2.50146	-1.32277	20.4932	8.26328	chr16:43965149-43965715
1457145_at	Plekhg4	down	2.50034	-1.32212	20.184	8.034	chr8:107904393-107906760
1460229_at	Stag3	down	2.49665	-1.31999	55.1755	22.4907	chr5:138721778-138753621
1425101_a_at	Fkbp6	down	2.49492	-1.319	136.197	54.8669	chr5:135813239-135825895
1456482_at	Pik3r3	down	2.49464	-1.31883	57.8237	23.0058	chr4:115974436-115975661
1436368_at	Slc16a10	down	2.48392	-1.31262	10.9727	4.43011	chr10:39755497-39776426
1460191_at	Ykt6	down	2.48291	-1.31203	35.5465	14.4046	chr11:5855781-5867783
1416552_at	Dppa5a	down	2.47666	-1.3084	18.0422	7.30925	chr5:29864488-29865233
1418253_a_at	Hspa4l	down	2.46551	-1.30188	74.8163	30.4365	chr3:40549417-40594370
1439189_at	Fnip2	down	2.46094	-1.29921	42.0099	17.4919	chr3:79259895-79261427
1431403_a_at	Mtap7d2	down	2.45761	-1.29726	37.3361	15.4423	chrX:155897056-155924555
1429759_at	Rps6ka6	down	2.45672	-1.29673	68.801	28.0242	chrX:108501487-108530752
1419240_at	Tex14	down	2.45507	-1.29576	69.7123	28.5067	chr11:87299787-87369324
1425468_at	Plp1	up	2.45474	1.29557	49.0218	120.347	chrX:133354968-133372872
1426615_s_at	Ndrg4	down	2.4529	-1.29449	211.965	86.4599	chr8:98226953-98239019
1435766_at	Pphln1	down	2.45001	-1.29279	45.4232	18.7959	chr15:93228785-93320089
1420383_a_at	Col4a3bp	down	2.44673	-1.29085	36.3445	14.8602	chr13:97312694-97409114
1437637_at	Phtf2	down	2.43553	-1.28424	41.1505	16.978	chr5:20265549-20266900
1449819_at	Dmc1	down	2.43477	-1.28379	16.0893	6.69486	chr15:79391927-79435518
1455238_at	Mum1l1	down	2.43348	-1.28302	314.236	128.475	chrX:135772121-135772874
1448296_x_at	Tuba3a	down	2.42397	-1.27737	619.531	257.358	chr6:145566751-145569984
1418949_at	Gdf15	up	2.42396	1.27736	5.36581	12.7786	chr8:73153291-73155994
1440815_x_at	Gm8267	down	2.41703	-1.27323	32.866	13.8556	chr14:43944706-43944994
1430150_at	Dcp2	down	2.40883	-1.26833	13.4613	5.59918	chr18:44540162-44577605
1422678_at	Dgat2	down	2.40874	-1.26828	28.914	11.9855	chr7:106302170-106331225
1417482_at	Tex19.1	down	2.40503	-1.26605	82.2174	34.6161	chr11:121007456-121009633
1429239_a_at	Stard4	down	2.39691	-1.26117	45.5106	19.2664	chr18:33361065-33363838
1456515_s_at	Tcfl5	down	2.38776	-1.25566	140.259	59.5968	chr2:180356658-180357021
1431014_at	Cecr2	down	2.38689	-1.25513	12.1013	5.07897	chr6:120712176-120718099
1448271_a_at	Ddx21	down	2.38193	-1.25213	57.2145	24.0657	chr10:62042539-62061938
1453008_at	Trnp1	down	2.37764	-1.24953	16.4767	6.9158	chr2:154042527-154043327
1429203_at	2410076I21Rik	down	2.37545	-1.2482	27.209	11.8125	chr9:58500662-58589363
1436128_at	Plekha8	down	2.36749	-1.24336	27.8761	11.9026	chr6:54574170-54591027
1428882_at	Wipi2	down	2.36623	-1.24259	44.637	18.9793	chr5:143105495-143143399
1435868_at	Ankrd13c	down	2.36479	-1.24171	17.2008	7.23508	chr3:157610272-157669184
1439163_at	Zbtb16	down	2.35983	-1.23868	40.6664	17.3728	chr9:48462388-48463099
1455378_at	Rimkla	down	2.35212	-1.23396	12.2016	5.35517	chr4:119137883-119138940
1437693_at	D1Pas1	down	2.34951	-1.23236	15.7624	6.80389	chr1:188793831-188794696
1428771_at	Klhdc10	down	2.34853	-1.23176	14.4321	6.22281	chr6:30367035-30402137
1440855_at	Atxn3	down	2.34735	-1.23103	11.6015	5.02444	chr12:103160352-103196413
1420938_at	Hs6st2	up	2.33536	1.22364	16.7864	38.0464	chrX:48739813-49034558
1421277_at	Spna1	up	2.33387	1.22273	6.16852	14.2208	chr1:176102938-176178581
1436790_a_at	Sox11	down	2.32995	-1.2203	19.3649	8.42487	chr12:28024513-28026020
1427242_at	Ddx4	down	2.32864	-1.21949	219.097	94.9344	chr13:113388542-113441628
1440046_at	Fam199x	up	2.32349	1.21629	6.92869	16.0973	chrX:133611350-133612027
1440290_at	Gm10010	down	2.32211	-1.21543	13.0796	5.66172	chr9:3140172-3140745
1418079_at	Psme3	down	2.31749	-1.21256	75.8089	32.7252	chr11:101177526-101184851
1420877_at	Sept6	up	2.31638	1.21187	12.2783	28.4272	chrX:34452227-34529440
1440244_at	Erg	down	2.31366	-1.21018	20.2455	8.83352	chr16:95580775-95581556
1451061_at	1700018B24Rik	down	2.30959	-1.20764	65.5953	28.8758	chr3:48409653-48413023
1427344_s_at	Rasd2	down	2.30691	-1.20596	16.9043	7.40368	chr8:77738400-77748010
1418726_a_at	Tnnt2	down	2.2946	-1.19825	17.5477	7.64751	chr1:137732981-137748842
1452114_s_at	Igfbp5	up	2.29335	1.19745	44.1006	98.0457	chr1:72904503-72921443
1454138_a_at	Stk31	down	2.29321	-1.19737	88.8385	39.4677	chr6:49389095-49419501
1422557_s_at	Mt1	down	2.28773	-1.19392	272.947	119.364	chr8:96703041-96704227
1427025_at	Mtmr7	down	2.28361	-1.19132	31.9935	14.0369	chr8:41636451-41649420
1416311_s_at	Tuba3a /// Tuba3b	down	2.27583	-1.18639	484.199	214.217	chr6:145566751-145569984
1443870_at	Abcc4	down	2.2732	-1.18472	20.1372	9.07698	chr14:118881913-118889789
1425317_x_at	Stk31	down	2.27168	-1.18376	92.2875	41.076	chr6:49345602-49419499
1424303_at	Depdc7	down	2.27089	-1.18326	22.9238	10.2098	chr2:104561938-104582972
1422308_a_at	Lgals7	up	2.2701	1.18276	85.1869	193.473	chr7:29649487-29651228
1457313_at	Ocrl	down	2.26986	-1.1826	26.237	11.592	chrX:45267934-45268759
1420943_at	Zfp185	up	2.26712	1.18086	9.00567	20.6325	chrX:70232677-70276879
1442099_at	Usp31	down	2.26576	-1.18	13.522	5.97572	chr7:128791180-128791936
1421595_at	Fam184b	down	2.26187	-1.17751	15.004	6.63505	chr5:45943802-46030664
1450385_at	Kpna3	down	2.25688	-1.17433	36.8071	16.4138	chr14:61984022-62058699
1459875_x_at	5730494M16Rik	down	2.24539	-1.16697	15.8779	7.08201	chr18:25297107-25297265
1433902_at	Kbtbd8	down	2.24447	-1.16637	23.0222	10.3795	chr6:95078485-95079787
1429981_a_at	Rimklb	down	2.23836	-1.16244	11.9658	5.33296	chr6:122397313-122414227
1418203_at	Pmaip1	up	2.23585	1.16083	25.8047	57.5457	chr18:66618227-66625214
1418414_at	Kcnh1	up	2.23035	1.15727	6.35691	14.1941	chr1:194014775-194331220
1429013_at	Mtap7d2	down	2.2181	-1.14933	43.4506	19.7927	chrX:155935625-155936689
1417553_at	Plac1	down	2.212	-1.14535	60.7929	27.5204	chrX:50423174-50467703
1417960_at	Cpeb1	down	2.21148	-1.14501	25.2875	11.5275	chr7:88491911-88600351
1441960_x_at	5730494M16Rik	down	2.20617	-1.14155	55.4658	25.142	chr18:25297106-25297304
1427559_a_at	Atf2	down	2.20312	-1.13955	20.9167	9.59714	chr2:73656963-73730685
1453165_at	Mettl4	down	2.19505	-1.13425	21.1667	9.65557	chr17:95125275-95147094
1429511_at	4933402E13Rik	down	2.1935	-1.13324	169.462	77.224	chrX:59540316-59545257
1449740_s_at	Dsg2	up	2.18956	1.13064	7.87023	17.149	chr18:20762393-20762802
1428189_at	5730494M16Rik	down	2.18683	-1.12884	49.6728	22.6831	chr18:25296717-25327529
1434109_at	Sh3bgrl2	down	2.18641	-1.12856	66.0948	30.4486	chr9:83441965-83494106
1449392_at	Hsd17b1	up	2.18587	1.1282	89.3606	195.236	chr11:100939724-100941840
1421054_at	Xpo4	down	2.17961	-1.12407	15.5189	7.13372	chr14:58199579-58283793
1423327_at	Rpl39l	down	2.17919	-1.12379	234.77	108.713	chr16:10170320-10175004
1421883_at	Elavl2	down	2.17813	-1.12309	58.5881	27.3258	chr4:90917387-91038745
1453375_at	4930422N03Rik	down	2.1766	-1.12207	25.1952	11.6898	chrX:155997909-155999906
1424967_x_at	Tnnt2	down	2.17459	-1.12074	22.467	10.3207	chr1:137737438-137748837
1453219_a_at	Tdrd12	down	2.17174	-1.11885	17.5728	8.38579	chr7:36278628-36322701
1422737_at	Ncoa3	down	2.17135	-1.11859	22.9165	10.679	chr2:165818162-165896980
1415832_at	Agtr2	up	2.17084	1.11825	48.0952	104.036	chrX:21061669-21066290
1421882_a_at	Elavl2	down	2.16657	-1.11541	103.276	47.8655	chr4:90917387-91038745
1418351_a_at	Dnmt3b	down	2.16382	-1.11358	43.8162	20.2686	chr2:153475192-153513458
1449052_a_at	Dnmt3b	down	2.16208	-1.11242	137.355	63.4592	chr2:153475192-153513458
1455727_at	Zrsr2	down	2.15865	-1.11013	143.787	66.9025	chrX:160390544-160396252
1456329_at	Prtg	down	2.15232	-1.10589	16.6685	7.75636	chr9:72763101-72763984
1419542_at	Dazl	down	2.1492	-1.1038	455.416	212.983	chr17:50418719-50432961
1417823_at	Gcat	down	2.14686	-1.10223	25.3091	11.844	chr15:78861303-78868784
1423355_at	Snap29	down	2.14521	-1.10112	18.1555	8.46225	chr16:17406095-17430917
1419322_at	Fgd6	down	2.14385	-1.1002	18.7871	8.78813	chr10:93565987-93604749
1418649_at	Egln3	down	2.14251	-1.0993	12.2838	5.72322	chr12:55279967-55304847
1448554_s_at	Myh6 /// Myh7	down	2.14082	-1.09817	12.6698	6.10477	chr14:55589520-55613386
1418761_at	Igf2bp1	down	2.13955	-1.0973	20.5471	9.60493	chr11:95822908-95867291
1428826_at	Nr6a1	down	2.13362	-1.0933	17.0245	7.98454	chr2:38578891-38581530
1443271_at		up	2.13315	1.09299	5.05252	10.7838	chr8:9595108-9595763
1445191_at	Exd1	down	2.13179	-1.09207	13.643	6.48752	chr2:119345112-119345816
1422830_s_at	Drd4	down	2.13131	-1.09174	29.2902	13.4847	chr7:148477917-148480896
1460286_at	Sept6	up	2.1229	1.08604	8.03017	16.9311	chrX:34452227-34529440
1452226_at	Rcc2	down	2.12069	-1.08453	120.115	56.7611	chr4:140271779-140279135
1438538_at	Mecp2	down	2.11971	-1.08387	21.5293	10.1561	chrX:71326371-71327034
1454881_s_at	Upk3b	up	2.11755	1.0824	9.98944	20.5817	chr5:136518751-136521268
1449847_a_at	Col4a3bp	down	2.11534	-1.08089	10.8114	5.12742	chr13:97312694-97409114
1433434_at	AW551984	up	2.10806	1.07591	12.0032	25.3971	chr9:39395092-39398858
1422677_at	Dgat2	down	2.10752	-1.07555	17.3041	8.24703	chr7:106302170-106331225
1418898_at	Lin7c	down	2.10732	-1.07541	40.1593	19.0154	chr2:109731014-109738676
1420588_at	Spinlw1	down	2.10617	-1.07462	32.9261	15.5054	chr2:164413842-164419094
1424890_at	Bnc1	down	2.10254	-1.07213	57.9874	27.4778	chr7:89111539-89137178
1424153_s_at	Sall4	down	2.10167	-1.07154	14.9412	7.17815	chr2:168573832-168578024
1435227_at	Bcl11b	up	2.0982	1.06915	12.3645	25.9209	chr12:109150759-109152182
1426286_at	Noc3l	down	2.09777	-1.06886	58.8484	28.1915	chr19:38863556-38893710
1460400_at	Spast	down	2.09552	-1.06731	45.3526	21.7675	chr17:74738483-74788364
1438789_s_at	Dpysl3	down	2.09372	-1.06607	21.7129	10.4468	chr18:43483669-43484053
1422893_at	Sfmbt1	down	2.0877	-1.06191	24.0453	11.5712	chr14:31528878-31631894
1432431_s_at	Macrod2	down	2.08498	-1.06004	14.7746	7.08617	chr2:140221195-140246109
1417254_at	Spata5	down	2.08457	-1.05975	162.946	78.7714	chr3:37319218-37478011
1437107_at	Rab6b	down	2.0813	-1.05749	14.3421	6.96531	chr9:103014152-103087159
1451047_at	Itm2a	up	2.07667	1.05427	261.882	542.75	chrX:104592533-104598677
1420646_at	Nus1	down	2.07386	-1.05232	26.3694	12.8346	chr10:52137374-52156838
1439214_a_at	Api5	down	2.07313	-1.05181	42.2233	20.3508	chr2:94253361-94258550
1451436_at	Sbno1	down	2.07121	-1.05047	139.55	67.4264	chr5:124823170-124837554
1420979_at	Pak1	down	2.07097	-1.05031	16.3462	7.88115	chr7:104991479-105060890
1417373_a_at	Tuba4a	down	2.07044	-1.04994	52.7495	25.6994	chr1:75210797-75215813
1422907_at	Gnat2	down	2.06807	-1.04829	18.1428	8.76738	chr3:107895706-107904350
1460025_at	Lrig2	down	2.06099	-1.04334	20.0556	9.76071	chr3:104261047-104268143
1427638_at	Zbtb16	down	2.06061	-1.04307	16.2707	7.96235	chr9:48465021-48644327
1417374_at	Tuba4a	down	2.05899	-1.04194	25.3351	12.4988	chr1:75210797-75215813
1459392_at	Phf8	down	2.05688	-1.04046	16.3926	8.16767	chrX:148059732-148060378
1428617_at	Hcfc2	down	2.05355	-1.03812	129.362	62.9941	chr10:82161875-82204135
1456891_at	Dennd2c	down	2.05128	-1.03653	18.7743	9.22632	chr3:102972688-102973654
1435302_at	Taf4b	down	2.05101	-1.03634	85.2617	41.7074	chr18:15000411-15058152
1443934_at	9230110C19Rik	down	2.04603	-1.03283	22.6156	11.1789	chr9:8021464-8026132
1428827_at	Whsc1	down	2.0444	-1.03168	39.0588	19.1512	chr5:34207307-34238648
1420150_at	Spsb1	up	2.04177	1.02982	24.1341	48.5606	chr4:149270394-149270747
1456746_a_at	Cd99l2	down	2.03915	-1.02797	33.4259	16.4129	chrX:68674228-68674488
1448571_a_at	Gmfb	down	2.0379	-1.02708	65.9843	32.3865	chr14:47427825-47441837
1450813_a_at	Tnni1	up	2.03687	1.02635	10.4797	21.3792	chr1:137695978-137707566
1421881_a_at	Elavl2	down	2.0366	-1.02616	32.7863	16.3737	chr4:90917387-91038745
1438844_x_at	Spata5	down	2.03656	-1.02613	102.142	50.4906	chr3:37427184-37478012
1453599_at	Trim71	down	2.03489	-1.02495	64.2423	31.7583	chr9:114420356-114421715
1434928_at	Gas2l1	down	2.03389	-1.02424	96.4742	47.3684	chr11:4960377-4962187
1441045_at	Ddx43	down	2.03237	-1.02316	36.1644	17.8258	chr9:78265926-78271394
1448968_at	Ubfd1	down	2.03205	-1.02294	108.251	53.7041	chr7:129210691-129223052
1429596_at	Slc7a6os	down	2.02282	-1.01637	12.9976	6.53482	chr8:108724477-108734807
1424211_at	Slc25a33	down	2.02092	-1.01501	80.4199	39.7248	chr4:149118144-149148327
1452967_at	Gtsf1	down	2.01086	-1.00781	54.8583	27.6014	chr15:103232888-103255962
1421357_at	Gtf2a1	down	2.01028	-1.00739	20.9745	10.5681	chr12:92797600-92825242
1453313_at	Sesn3	down	2.00916	-1.0066	33.2403	16.5281	chr9:14080848-14130580
1427573_at	Chic1	down	2.00813	-1.00585	12.8046	6.36454	chrX:100551841-100585381
1433523_at	Radil	down	2.00353	-1.00254	14.6118	7.39128	chr5:142960793-142961947
1439747_at	Ptges	up	2.00076	1.00055	5.67774	11.3351	chr2:30744993-30745475
1418486_at	Vnn1	up	2.00038	1.00028	57.9027	115.844	chr10:23614493-23625146
1427975_at	Rasl10a	down	1.99746	-0.99817	15.1628	7.45748	chr11:4958130-4960388
1434381_at	Atmin	down	1.9949	-0.996317	15.0101	7.54611	chr8:119467301-119482417
1423720_a_at	Sar1a	down	1.99337	-0.995209	183.02	91.9364	chr10:61143078-61156045
1424077_at	Gdpd1	down	1.99265	-0.994691	47.732	23.9939	chr11:86847294-86887622
1441475_at		down	1.98962	-0.992496	11.4233	5.7398	chr13:58286277-58286965
1428316_a_at	Fundc2	down	1.98956	-0.992451	169.041	85.2432	chrX:72632438-72642494
1452952_at	9030418K01Rik	down	1.98902	-0.992058	38.2958	19.3741	chr2:178157272-178159133
1440355_at	Kctd12b	down	1.98861	-0.991759	16.2494	8.27885	chrX:150119696-150120550
1452490_a_at	Ap2a2	down	1.98802	-0.99133	22.0956	11.1217	chr7:148784629-148816221
1416010_a_at	Ehd1	down	1.98649	-0.990223	80.6943	40.6784	chr19:6276874-6300096
1425108_a_at	Smagp	down	1.98467	-0.988902	35.1127	17.6692	chr15:100451774-100467286
1454707_at	2310035C23Rik	down	1.98419	-0.988548	67.9313	34.318	chr1:107632514-107651772
1439768_x_at	Sema4f	down	1.98347	-0.988025	12.9001	6.52362	chr6:82861879-82862523
1418371_at	Dynll2	down	1.9776	-0.983754	210.024	106.238	chr11:87793033-87801020
1457046_s_at	C77370	down	1.97603	-0.982604	30.7113	15.5921	chrX:101281880-101283096
1420545_a_at	Chn1	down	1.97491	-0.981784	23.8053	12.1551	chr2:73450942-73463797
1424393_s_at	Adhfe1	up	1.9702	0.978341	10.2259	20.1327	chr1:9538160-9567012
1424367_a_at	Homer2	down	1.96671	-0.975784	20.5071	10.4986	chr7:88754615-88851824
1417419_at	Ccnd1	down	1.96627	-0.975462	24.3951	12.5489	chr7:152115835-152126195
1421624_a_at	Enah	down	1.96579	-0.975112	45.2823	23.1866	chr1:183835573-183949788
1456509_at	1110032F04Rik	up	1.96364	0.973533	7.6102	14.8809	chr3:68675420-68676081
1434239_at	Rrp12	down	1.96351	-0.973438	22.6958	11.64	chr19:41937333-41945424
1426569_a_at	Frk	up	1.96134	0.971841	5.78884	11.2897	chr10:34203204-34330134
1448639_a_at	Spata5	down	1.95673	-0.968443	180.317	92.2955	chr3:37319218-37478011
1422663_at	Orc1	down	1.95614	-0.968011	33.4076	17.1017	chr4:108252058-108287438
1428195_at	Ahcyl2	down	1.95446	-0.966768	20.6614	10.5238	chr6:29718491-29862310
1427065_at	4933439F18Rik	down	1.95083	-0.964085	18.768	9.65892	chr11:60231167-60258773
1427189_at	Arih1	down	1.95081	-0.964075	104.927	53.7912	chr9:59239752-59334463
1428313_at	Zswim3	down	1.94826	-0.962189	12.3576	6.35551	chr2:164630599-164647627
1439006_x_at	Fam70a	down	1.94756	-0.961668	12.1139	6.27115	chrX:35550473-35551272
1448302_at	Kctd20	down	1.94605	-0.960552	54.292	27.9444	chr17:29089418-29106494
1434354_at	Maob	up	1.94595	0.960475	34.417	66.9713	chrX:16286407-16309305
1427218_at	Klhl11	down	1.94441	-0.959334	45.5684	23.4479	chr11:100323925-100325479
1440910_at	C77370	down	1.94224	-0.957722	109.302	56.3731	chr1:73569418-73572201
1417430_at	Cdr2	down	1.94147	-0.957153	18.1535	9.35928	chr7:128100549-128125798
1416658_at	Frzb	down	1.93953	-0.955707	12.6134	6.43543	chr2:80252126-80287505
1424349_a_at	Lpgat1	down	1.9383	-0.954792	91.5383	47.3183	chr1:193542420-193603856
1416184_s_at	Hmga1 /// Hmga1-rs1	down	1.93723	-0.953992	34.9846	18.4578	chr17:27693548-27700616
1448421_s_at	Aspn	up	1.93714	0.953928	7.71824	14.6746	chr13:49639811-49662929
1450962_at	Pdha2	down	1.93711	-0.953902	12.6788	6.69481	chr3:140872967-140875319
1422900_at	Mgea5	down	1.92791	-0.94704	146.586	76.1685	chr19:45825650-45858014
1450846_at	Bzw1	down	1.9274	-0.946657	194.681	101.118	chr1:58449980-58464198
1418911_s_at	Acsl4	up	1.92292	0.943301	30.4911	58.6614	chrX:138753038-138825050
1420113_s_at	2410022L05Rik	down	1.91984	-0.940988	104.379	54.3769	chr8:13884794-13885197
1437965_at	Heatr1	down	1.91937	-0.940631	12.3048	6.39387	chr13:12510278-12510927
1451533_at	BC022687	down	1.91839	-0.939896	12.3262	6.38465	chr12:114047147-114054911
1419368_a_at	Rnf138	down	1.91803	-0.939625	38.1056	19.8892	chr18:21159800-21186724
1433849_at	Cdc27	down	1.91549	-0.937716	24.5552	12.8298	chr11:104363844-104366982
1439467_at		down	1.91495	-0.937304	22.9582	11.9789	chr9:109943625-109944368
1449010_at	Hspa4l	down	1.91248	-0.935441	37.1852	19.4489	chr3:40549417-40594370
1437936_at	Ccdc160	down	1.90947	-0.933174	87.4569	45.7593	chrX:50151990-50152672
1428413_at	Ccny	down	1.90598	-0.930533	68.1394	35.7276	chr18:9315283-9450168
1416975_at	Stam2	down	1.90501	-0.9298	18.4676	9.79461	chr2:52547176-52601248
1424939_at	Asz1	down	1.90046	-0.926348	79.5931	42.2455	chr6:18000848-18059055
1460434_at	Fundc2	up	1.8955	0.922581	23.6921	44.7388	chrX:72632438-72642494
1436037_at	Itga4	up	1.89164	0.91964	12.6643	24.0859	chr2:79172515-79173825
1428749_at	Dmxl2	down	1.8915	-0.919533	96.2752	50.9795	chr9:54212966-54228832
1442316_x_at	Trp53bp1	down	1.88852	-0.917254	13.756	7.28264	chr2:121052966-121053499
1454965_at	Fam171b	down	1.88796	-0.916832	11.627	6.23672	chr2:83722471-83723687
1428884_at	Tmem57	down	1.88403	-0.913825	76.5027	40.6321	chr4:134358673-134392806
1426415_a_at	Trim25	down	1.88281	-0.912887	10.9947	5.92411	chr11:88860747-88881607
1449210_at	Igf2bp1	down	1.8823	-0.912496	19.8265	10.5535	chr11:95822908-95867291
1422979_at	Suv39h2	down	1.88131	-0.911737	52.3522	27.847	chr2:3375469-3392241
1436192_at	Arfgef2	down	1.87906	-0.910011	15.852	8.42744	chr2:166702062-166721491
1440692_at	Gm364	down	1.87852	-0.909595	40.1269	21.5179	chrX:54717440-54741946
1424072_at	2010107G23Rik	down	1.87831	-0.909438	18.2775	9.74694	chr10:61570954-61573716
1416043_at	Nasp	down	1.87704	-0.908462	29.9556	16.009	chr4:116273656-116300519
1431805_a_at	Rhpn2	down	1.87625	-0.907854	14.341	7.64996	chr7:36119332-36177300
1451718_at	Plp1	up	1.87466	0.906631	115.264	216.152	chrX:133354968-133372872
1424981_at	Nln	down	1.87429	-0.906346	38.0929	20.5037	chr13:104813130-104899681
1416011_x_at	Ehd1	down	1.87304	-0.905379	40.8168	21.8164	chr19:6276874-6300096
1416075_at	Sav1	down	1.87106	-0.903855	19.3941	10.2766	chr12:71065998-71088007
1438220_at	Foxj3	down	1.86998	-0.903023	16.004	8.60798	chr4:119292827-119300543
1453550_a_at	Far1	down	1.86785	-0.901381	12.3293	6.59007	chr7:120657375-120694019
1448175_at	Ehd1	down	1.86714	-0.900831	26.005	14.0323	chr19:6276874-6300096
1416326_at	Crip1	up	1.86514	0.899285	43.5872	80.8269	chr12:114387631-114392090
1452254_at	Mtmr9	down	1.86388	-0.898312	34.9917	18.8493	chr14:64142315-64162819
1427271_at	Zbtb44	down	1.86368	-0.898154	53.9212	29.0201	chr9:30861101-30878071
1437571_at	Hic2	down	1.86352	-0.898029	11.0349	5.95804	chr16:17260811-17261722
1416896_at	Rps6ka1	down	1.86253	-0.89726	22.6233	12.1988	chr4:133403204-133443691
1445381_at		down	1.85927	-0.894734	17.9189	9.66383	chr15:102324237-102324885
1448013_at	Usp24	down	1.85764	-0.89347	35.9333	19.4398	chr4:106088622-106112423
1450665_at	Gabpa	down	1.85749	-0.893355	35.5876	19.3249	chr16:84835361-84864027
1450990_at	Gpc3	up	1.85477	0.891238	118.061	218.905	chrX:49625602-49967149
1417714_x_at	Hba-a1 /// Hba-a2	up	1.85296	0.889832	31.3689	58.8261	chr11:32183686-32184493
1428696_at	Rftn1	down	1.8527	-0.889629	30.7645	16.6377	chr17:50132278-50133655
1448649_at	Enpep	up	1.85186	0.888972	79.1032	146.219	chr3:128972090-129035647
1432331_a_at	Prrx2	up	1.84986	0.887419	11.231	20.6381	chr2:30690491-30736742
1444409_at	Rph3al	up	1.84957	0.887191	8.80669	16.4205	chr11:75644501-75645217
1449841_at	Kif3a	down	1.8487	-0.886509	81.095	43.9671	chr11:53380883-53414741
1423608_at	Itm2a	up	1.84538	0.883922	643.211	1181.58	chrX:104592533-104598677
1439523_at	Bend4	down	1.83963	-0.879416	17.9511	9.8187	chr5:67784420-67784822
1423064_at	Dnmt3a	down	1.83957	-0.87937	33.9095	18.4402	chr12:3835020-3914441
1417541_at	Hells	down	1.83904	-0.878951	451.247	245.315	chr19:39005443-39042825
1434504_at	Zfyve28	up	1.8388	0.878764	9.02825	16.5566	chr5:34537523-34538298
1456878_at	AI646023	up	1.83851	0.878533	16.4462	30.0025	chr10:75012867-75013584
1447930_at	Baz1a /// LOC100505185	down	1.83723	-0.877531	48.3865	26.3266	chr12:56035744-56087317
1425204_s_at	Ddx19a /// Ddx19b	down	1.837	-0.87735	62.9288	34.2768	chr8:113529885-113551665
1418294_at	Epb4.1l4b	down	1.83668	-0.877098	25.0605	13.8949	chr4:57074609-57156520
1439791_at	Gm527	down	1.83409	-0.875062	28.0074	15.2818	chr12:66022121-66025579
1453345_at	Nipal1	up	1.83339	0.874512	8.44032	15.6005	chr5:73039037-73059555
1417080_a_at	Ecsit	down	1.83338	-0.874504	18.347	10.0318	chr9:21876689-21888655
1454841_at	Urb1	down	1.83337	-0.8745	34.1954	18.7214	chr16:90751772-90758086
1428566_at	Hspbap1	down	1.83182	-0.873277	22.4358	12.3657	chr16:35770460-35826981
1451987_at	Arrb2	down	1.83129	-0.872863	27.3683	15.0184	chr11:70246126-70254327
1455718_at	Spata21	up	1.83054	0.872271	17.4995	32.2749	chr4:140663240-140668675
1448952_at	A030009H04Rik	down	1.82969	-0.8716	62.9985	34.614	chr11:69154272-69156143
1433703_s_at	Bahd1	down	1.82901	-0.871066	43.1304	23.5651	chr2:118748382-118750260
1427941_at	Dicer1	down	1.82458	-0.867565	82.6691	45.3842	chr12:105929645-105990162
1455043_at	Tnpo1	down	1.82338	-0.866612	69.6083	38.213	chr13:99611634-99619210
1427944_at	Caprin2	down	1.82266	-0.866049	87.4352	47.9838	chr6:148791014-148792176
1418003_at	1190002H23Rik	up	1.82062	0.864427	33.2611	60.4978	chr14:79688556-79701640
1452061_s_at	Strbp	down	1.82003	-0.863965	235.563	129.403	chr2:37438675-37502806
1460096_at		down	1.81977	-0.863753	14.1093	7.87476	chr8:13161324-13161817
1436311_at	Gemin5	down	1.81738	-0.861861	17.6858	9.97854	chr11:57934069-57961392
1458708_at		down	1.81701	-0.861563	33.5111	18.5146	chr17:32419902-32420600
1421340_at	Map3k5	down	1.81692	-0.861497	16.4222	9.02841	chr10:19654288-19861845
1436948_a_at	Fam70a	down	1.8162	-0.860926	71.943	39.8331	chrX:35550479-35550720
1438740_at	Nmt2	down	1.8154	-0.860284	159.321	87.8783	chr2:3243654-3244379
1453137_at	Fbxo30	down	1.81494	-0.859918	44.7639	24.7747	chr10:11001384-11016882
1435303_at	Taf4b	down	1.81358	-0.858841	56.364	31.1317	chr18:15000411-15058152
1440255_at	Hinfp	down	1.81205	-0.857622	48.6624	26.8461	chr9:44103756-44107062
1423499_at	Sncaip	up	1.81149	0.85718	6.24694	11.337	chr18:52927746-53075587
1422577_at	Cs	down	1.80961	-0.855676	103.107	57.0158	chr10:127774789-127799535
1419257_at	Tcea1	down	1.80871	-0.854957	107.266	59.185	chr1:4847779-4887990
1428825_at	Nr6a1	down	1.80823	-0.85458	20.5752	11.3715	chr2:38578891-38581530
1420651_at	Ate1	down	1.80665	-0.853318	16.3199	9.04796	chr7:137536999-137663038
1423954_at	C3	up	1.80618	0.852938	7.59086	13.334	chr17:57343391-57367519
1416982_at	Foxo1	down	1.80601	-0.852807	39.1309	21.8668	chr3:52072295-52154026
1434222_at	Sipa1l1	down	1.80485	-0.851875	34.9123	19.4056	chr12:83541817-83551906
1426010_a_at	Epb4.1l3	down	1.80472	-0.851778	108.77	60.3017	chr17:69557221-69638455
1418100_at	A030009H04Rik	down	1.80438	-0.851507	34.8025	19.3131	chr11:69154272-69156143
1455183_at	Stk38l	down	1.80432	-0.851454	38.2717	21.6582	chr1:100355909-100356563
1424653_at	Tspan15	up	1.80352	0.850817	18.4149	33.1323	chr10:61650103-61693958
1452838_at	Ddx10	down	1.80151	-0.849205	128.892	71.6941	chr9:52906667-53056196
1448971_at	2410022L05Rik	down	1.80129	-0.849032	61.4662	34.158	chr8:13884471-13890270
1457724_at	Ctsl	up	1.80011	0.848085	21.7801	38.9743	chr13:64463194-64464439
1425452_s_at	Fam84a	down	1.79974	-0.847787	51.22	28.4737	chr12:14154658-14155752
1416702_at	Serpini1	down	1.79948	-0.847577	26.1424	14.5766	chr3:75361466-75446445
1450768_at	Dlg1	down	1.79768	-0.84614	59.2451	33.1505	chr16:31664130-31873436
1419593_at	Greb1	up	1.79704	0.84562	77.5503	138.87	chr12:16678431-16764047
1448786_at	Plbd1	up	1.79681	0.845439	21.6943	38.9922	chr6:136560590-136610715
1424522_at	Heatr1	down	1.79577	-0.844601	104.514	58.2585	chr13:12523257-12531164
1417675_a_at	Mdn1	down	1.79327	-0.842595	145.361	81.2545	chr4:32855007-32862185
1452829_at	Cad	down	1.78716	-0.837671	37.9706	21.2516	chr5:31376992-31380852
1423388_at	Ap1g1	down	1.78526	-0.836132	28.088	15.7896	chr8:112302453-112385438
1457973_at		up	1.7834	0.834632	8.57447	15.2493	chr14:94226890-94227299
1434158_at	Gmds	down	1.78022	-0.832059	26.6106	14.9576	chr13:31911447-32430483
1423026_at	Rad51c	down	1.77974	-0.831666	11.5176	6.62117	chr11:87192723-87217923
1423869_s_at	Txnrd3	down	1.77967	-0.831611	57.0402	32.1016	chr6:89593981-89625523
1439568_at	Greb1	up	1.77963	0.831573	84.5135	149.454	chr12:16677420-16678361
1434353_at	Sfmbt2	down	1.77909	-0.83114	52.8798	30.1264	chr2:10515678-10516879
1422968_at	Ip6k1	down	1.77685	-0.829325	19.7998	11.1959	chr9:107904961-107948719
1452298_a_at	Myo5b	down	1.77562	-0.828323	31.5493	17.6546	chr18:74867178-74930459
1422650_a_at	Riok3	down	1.77376	-0.826814	101.366	57.1799	chr18:12287249-12315210
1423556_at	Akr1b7	up	1.77317	0.826334	28.3692	50.4363	chr6:34362359-34373142
1452291_at	Arap2	down	1.77277	-0.826002	29.6061	16.6903	chr5:62993683-63027286
1421007_at	Col4a6	up	1.77112	0.824659	6.23645	11.062	chrX:137599945-137908619
1452454_at	Sdad1	down	1.77021	-0.823919	157.407	89.1368	chr5:92715522-92720146
1419655_at	Tle3	down	1.76892	-0.822866	57.479	32.4934	chr9:61221478-61266295
1423862_at	Plekhf2	down	1.76873	-0.822712	16.8671	9.56323	chr4:10915809-10934760
1426609_at	Dis3	down	1.76677	-0.821116	206.783	117.341	chr14:99476378-99498989
1444073_at	Maf	up	1.7651	0.819751	9.1841	15.902	chr8:118225331-118226437
1452626_a_at	1810014F10Rik	up	1.76501	0.819679	13.6536	24.054	chr7:147285368-147288921
1416003_at	Cldn11	down	1.76226	-0.817428	141.674	80.2789	chr3:31048867-31063246
1415801_at	Gja1	up	1.76152	0.816824	48.9531	86.5838	chr10:56097078-56110229
1424201_a_at	Seh1l	down	1.7612	-0.816562	13.612	7.85894	chr18:67934534-67955139
1434835_at	Wapal	down	1.7591	-0.814838	213.235	121.305	chr14:35538402-35559573
1432249_a_at	Ercc8	down	1.7552	-0.811634	15.6827	9.02307	chr13:108948931-108964792
1417185_at	Ly6a	up	1.75443	0.811002	7.69417	13.6899	chr15:74825306-74828417
1423893_x_at	Apbb1	down	1.75436	-0.810943	11.9658	6.82606	chr7:112706997-112729792
1452227_at	Sel1l3	up	1.7515	0.808594	199.49	349.43	chr5:53498315-53535423
1454944_at	Hic2	down	1.75147	-0.80857	30.0779	17.274	chr16:17262443-17263523
1435533_s_at	Rimklb	down	1.75117	-0.808321	52.5686	30.0068	chr6:122405336-122409314
1424499_s_at	Atl3	down	1.75081	-0.808024	12.6171	7.22447	chr19:7568684-7609674
1423353_at	Crispld1	up	1.75026	0.807573	7.48092	13.0721	chr1:17717169-17756425
1436120_at	Setdb2	down	1.7482	-0.805871	41.7246	23.8074	chr14:60020847-60028492
1422894_at	Sfmbt1	down	1.74731	-0.80514	30.916	17.7176	chr14:31528878-31631894
1451819_at	Zswim6	down	1.74622	-0.804238	24.1787	13.9677	chr13:108516058-108530415
1424247_at	Erc1	down	1.74567	-0.80378	29.0772	16.6841	chr6:119520813-119524497
1431932_s_at	Trim44	down	1.74545	-0.803599	17.7712	10.3425	chr8:19729567-19736634
1449450_at	Ptges	up	1.74527	0.803453	12.9775	22.6282	chr2:30746075-30758784
1427938_at	Mycbp	down	1.74446	-0.802784	146.751	84.1034	chr4:123582185-123589591
1421939_a_at	Stag1	down	1.74389	-0.802308	37.0654	21.2786	chr9:100543868-100858481
1455877_a_at	Nanos1	down	1.74194	-0.800697	15.2507	8.76263	chr19:60834800-60835818
1451508_at	Larp1b	down	1.74041	-0.799429	46.8327	26.9329	chr3:40754720-40781719
1448955_s_at	Cadps	down	1.74023	-0.799282	18.2052	10.4278	chr14:13205073-13655559
1456596_at	Fam70a	down	1.73899	-0.798252	21.4668	12.4952	chrX:35550473-35551272
1427603_at	Atf7ip2	down	1.73892	-0.798194	14.3056	8.25795	chr16:10242112-10243144
1417552_at	Fap	up	1.7382	0.797596	8.41845	14.6331	chr2:62338999-62412078
1460038_at	Pou3f1	down	1.73595	-0.795725	13.5967	7.84488	chr4:124336353-124337899
1451873_a_at	Smad5	down	1.73337	-0.79358	21.122	12.2157	chr13:56804407-56839337
1424034_at	Rora	up	1.73279	0.793094	24.0388	41.7211	chr9:69137488-69228945
1421205_at	Atm	down	1.73209	-0.792512	93.6136	54.0331	chr9:53247266-53342072
1424982_a_at	2700078E11Rik	down	1.73087	-0.791501	25.3739	14.6518	chr19:60601877-60656884
1455144_s_at	AU040829	down	1.72991	-0.790699	31.7558	18.4778	chr11:64815540-64816601
1428572_at	Basp1	down	1.72974	-0.790554	974.78	561.486	chr15:25292897-25343480
1435695_a_at	Ggct	down	1.72704	-0.788305	51.6596	29.9007	chr6:54935641-54942701
1456091_at	Sec22c	down	1.72641	-0.787773	12.9708	7.75302	chr9:121591246-121592873
1455367_at	Dnd1	down	1.72591	-0.787354	23.7246	13.8143	chr18:36923323-36923742
1449094_at	Gjc1	down	1.72521	-0.786769	133.857	77.6851	chr11:102660788-102666333
1451773_s_at	Polr3f	down	1.72434	-0.786044	18.8366	10.9814	chr2:144353453-144365000
1451391_at	2700050L05Rik	down	1.72163	-0.783772	59.0801	34.3023	chr7:140843845-140864161
1442025_a_at		down	1.72127	-0.78347	21.6395	12.758	chr9:48459907-48460814
1436326_at	Rora	up	1.72046	0.782794	9.00855	15.5497	chr9:69229519-69231294
1434456_at	Rundc3b	down	1.7191	-0.781654	86.0395	50.184	chr5:8490333-8491942
1421102_a_at	Vamp3	down	1.71837	-0.781039	44.0396	25.663	chr4:150422818-150432075
1429777_at	Dnajb6	down	1.7166	-0.779554	12.4659	7.26244	chr5:30062534-30084509
1423258_at	Syt9	down	1.71571	-0.778807	20.8681	12.1786	chr7:114514303-114692170
1423522_at	Npm3 /// Npm3-ps1	down	1.71492	-0.778144	77.265	46.5937	chr6:85026188-85027049
1422477_at	Cables1	up	1.71467	0.777929	48.5161	82.6846	chr18:11997782-12104136
1437820_at	Foxs1	up	1.71451	0.777799	21.753	37.3087	chr2:152757631-152758312
1426271_at	Smc5	down	1.71427	-0.777597	106.572	62.235	chr19:23280874-23317224
1445323_at	Greb1	up	1.71196	0.775651	7.50319	12.8276	chr12:16697336-16703196
1428265_at	Ppp2r1b	down	1.71109	-0.774915	156.874	91.9186	chr9:50674679-50689727
1422791_at	Pafah1b2	down	1.71057	-0.774473	77.2695	45.1256	chr9:45773397-45792954
1456200_at	Ipmk	down	1.70976	-0.773794	23.858	13.9214	chr10:70843934-70848185
1446737_a_at	Hook3	down	1.70947	-0.773549	29.7554	17.3985	chr8:27142125-27142745
1420873_at	Twf1	down	1.70657	-0.771098	20.8197	12.3306	chr15:94408378-94420310
1449503_at	Kpna1	down	1.70656	-0.771091	21.5709	12.7868	chr16:35983404-36037220
1422498_at	Mageh1	up	1.70629	0.770866	35.2286	60.107	chrX:149470708-149472081
1423401_at	Etv6	down	1.70589	-0.770522	12.306	7.24938	chr6:133985948-134216803
1424076_at	Gdpd1	down	1.7054	-0.770111	30.1254	17.7031	chr11:86847294-86887622
1424699_at	Ccdc136	down	1.70516	-0.769905	20.6653	12.1617	chr6:29346629-29376995
1416123_at	Ccnd2	up	1.70436	0.769231	66.9611	113.86	chr6:127078450-127101011
1436819_at	Sept6	down	1.70318	-0.768234	32.1239	18.8863	chrX:34453418-34455043
1428543_at	Ppat	down	1.70282	-0.767924	53.2873	31.2947	chr5:77342298-77348485
1426411_a_at	Strbp	down	1.7019	-0.767147	51.7502	30.4306	chr2:37438675-37502806
1419152_at	2810417H13Rik	up	1.70078	0.766194	19.5866	33.253	chr9:65738043-65751073
1421940_at	Stag1	down	1.69706	-0.763039	31.3703	18.5252	chr9:100543868-100858481
1456795_at	Bend4	down	1.69676	-0.762785	66.483	39.2278	chr5:67783388-67784422
1429335_at	Snapc1	down	1.69528	-0.761521	67.8893	40.0757	chr12:75065475-75085380
1421671_at	Hsd17b3	up	1.69457	0.76092	134.113	227.224	chr13:64159581-64190509
1434628_a_at	Rhpn2	down	1.69268	-0.759305	30.7876	18.2112	chr7:36176818-36177304
1429687_at	Cox7b2	down	1.69174	-0.758506	23.2305	13.8573	chr5:71834060-71939455
1431304_a_at	Tmem183a	down	1.69173	-0.758501	38.0204	22.4766	chr1:136251939-136258530
1421534_at	Dfna5	up	1.69036	0.757327	10.3203	17.3991	chr6:50150172-50152566
1448229_s_at	Ccnd2	up	1.69032	0.757294	228.826	385.702	chr6:127078450-127101011
1434532_at	Csrnp2	down	1.69014	-0.757143	29.9619	17.7304	chr15:100310002-100310462
1448690_at	Kcnk1	up	1.68996	0.756985	14.429	24.5855	chr8:128519033-128554585
1436387_at	C330006P03Rik /// Homer1	down	1.68991	-0.756946	10.9694	6.50558	chr13:94129653-94131011
1452980_at	2810468N07Rik	up	1.68934	0.756461	10.6718	17.9615	chr17:25707830-25711988
1417094_at	Acot7	down	1.68929	-0.75642	23.8733	14.2551	chr4:151552242-151645961
1421273_at	Socs4	down	1.68861	-0.755838	13.5599	8.01583	chr14:47896686-47911479
1419418_a_at	Morc1	down	1.68655	-0.754071	43.9729	26.6942	chr16:48431349-48631024
1429310_at	Flrt3	up	1.68549	0.753164	8.94552	15.0454	chr2:140483934-140487271
1427261_at	Wwc1	down	1.68425	-0.752107	14.9574	8.98673	chr11:35651901-35794021
1439019_at	Fras1	up	1.68371	0.751646	29.8901	49.9515	chr5:97212257-97213751
1439364_a_at	Mmp2	up	1.68319	0.751195	90.9043	152.592	chr8:95376459-95377318
1443909_at	Cstf3	down	1.68253	-0.750632	12.214	7.27092	chr2:104450895-104451997
1448928_at	Hdac6	down	1.68194	-0.750127	207.833	123.525	chrX:7507251-7524979
1425932_a_at	Celf1	down	1.68014	-0.748582	10.7255	6.48855	chr2:90838735-90856857
1457750_at	D16Ertd780e	down	1.6789	-0.747515	18.0027	10.8341	chr16:14433851-14434791
1418293_at	Ifit2	up	1.67754	0.746345	11.3199	19.0572	chr19:34625401-34651024
1438578_a_at	Btbd10	down	1.67742	-0.746242	151.221	90.0897	chr7:120459140-120471948
1433649_at	Kdm1b	down	1.67675	-0.745668	63.5861	37.9661	chr13:47178632-47179983
1429817_at	Sohlh2	down	1.67673	-0.74565	47.5191	28.4213	chr3:54985965-55013877
1437250_at	Mreg	down	1.67636	-0.745332	27.5447	16.4135	chr1:72205808-72206455
1418893_at	Pbx2	down	1.67199	-0.741564	81.6151	49.0093	chr17:34729357-34734345
1438757_at	Zfp850	down	1.67164	-0.741264	23.5156	14.1626	chr7:28772084-28772737
1435339_at	Kctd15	down	1.67153	-0.741166	24.7733	14.8182	chr7:35424033-35440528
1430127_a_at	Ccnd2	up	1.67149	0.741133	243.223	406.095	chr6:127098311-127101045
1450722_at	Nup50	down	1.66954	-0.739449	50.8273	30.5057	chr15:84753564-84772224
1454663_at	Eif5	down	1.66888	-0.738882	246.053	147.56	chr1:54101259-54102698
1419159_at	Golga3	down	1.66817	-0.738271	26.4791	15.8801	chr5:110610620-110652963
1438540_at	Col25a1	up	1.66795	0.738077	13.7755	22.9984	chr3:130302149-130302802
1456165_at	4921521F21Rik	up	1.66726	0.737481	35.3111	58.615	chr1:65059652-65060309
1455650_at		down	1.66679	-0.737074	11.4568	6.83419	chr2:118380501-118381419
1436293_x_at	Ildr2	down	1.66553	-0.735981	82.7062	49.8246	chr1:168246556-168246963
1425467_a_at	Plp1	up	1.66531	0.735786	25.1087	41.6719	chrX:133354968-133372872
1452650_at	Trim62	up	1.66486	0.735405	17.3639	28.9417	chr4:128561470-128588577
1451212_at	Ccdc21	down	1.66466	-0.735228	40.7594	24.5906	chr4:133685772-133695192
1457812_at	Trp53bp1	down	1.66334	-0.734086	13.6464	8.22693	chr2:121052966-121053499
1440452_at	Drp2	down	1.66302	-0.73381	14.2388	8.58288	chrX:130987342-130987941
1444872_at	D3Ertd740e	down	1.66291	-0.733711	22.0166	13.2898	chr3:37447303-37448276
1417514_at	Ssx2ip	down	1.66262	-0.733455	20.6584	12.4899	chr3:146067627-146103108
1456741_s_at	Gpm6a	up	1.66209	0.733001	7.66966	12.6664	chr8:56145442-56145737
1416136_at	Mmp2	up	1.66202	0.732938	66.5648	110.528	chr8:95351195-95377319
1421448_at	Ralgapa1	down	1.66171	-0.732668	31.2182	18.6745	chr12:56713628-56796197
1417969_at	Fbxo31	down	1.66115	-0.732185	27.1359	16.3374	chr8:124075429-124102691
1435077_at	Asxl1	down	1.66104	-0.732091	56.8908	34.2396	chr2:153226499-153228070
1441155_at		down	1.66093	-0.731995	16.8063	10.1211	chr13:84418127-84419024
1449232_at	Gata1	down	1.65945	-0.730708	18.5144	11.2248	chrX:7536387-7544982
1448609_at	Tst	up	1.65844	0.729825	44.506	73.7685	chr15:78229985-78236833
1417267_s_at	Fkbp11	up	1.65843	0.729814	10.0234	16.754	chr15:98554798-98558614
1423040_at	Bzw1	down	1.65831	-0.729713	314.239	189.989	chr1:58449980-58464198
1426231_at	Vit	up	1.65779	0.729265	8.1272	13.3358	chr17:78907462-79026749
1421478_a_at	Zfp318	down	1.65742	-0.728937	25.8505	15.5715	chr17:46523688-46557865
1423054_at	Wdr1	down	1.65653	-0.728164	65.7017	39.8201	chr5:38918057-38952942
1446085_at		up	1.65621	0.727883	28.4368	47.164	chr10:94876025-94876733
1451202_at	C330007P06Rik	down	1.65617	-0.72785	53.8639	32.5705	chr18:43330742-43334123
1433599_at	Baz1a	down	1.65583	-0.727558	64.1482	38.7505	chr4:145561005-145561723
1438511_a_at	1190002H23Rik	up	1.65479	0.726652	36.0956	59.674	chr14:79688553-79688817
1450351_a_at	Clip1	down	1.65459	-0.726475	13.6979	8.29564	chr5:124029082-124062160
1418507_s_at	Socs2	up	1.65406	0.726008	251.396	415.785	chr10:94874123-94878128
1450845_a_at	Bzw1	down	1.65373	-0.725723	577.856	350.013	chr1:58449980-58464198
1449545_at	Fgf18	up	1.65217	0.724365	8.19138	13.4569	chr11:33017426-33047400
1434060_at	Herc1	down	1.65196	-0.724178	92.4584	55.974	chr9:66328666-66356582
1435556_at	Zfp597	down	1.6519	-0.724129	77.397	46.8895	chr16:3861527-3863854
1439101_at	Mylk3	up	1.65173	0.723974	7.08967	11.5471	chr8:87848377-87866628
1421018_at	1110018J18Rik	down	1.65067	-0.723051	21.3481	12.9629	chr13:64393136-64414018
1449119_at	Arih2	down	1.65064	-0.723029	29.819	18.1287	chr11:59287374-59289563
1416704_at	Mapk14	down	1.64997	-0.72244	10.9382	6.69117	chr17:28828286-28885350
1449623_at	Txnrd3	down	1.64899	-0.721586	81.0376	49.4077	chr6:89624944-89625437
1421265_a_at	Rbm38	down	1.64871	-0.721341	14.8864	9.10738	chr2:172847429-172860226
1452382_at	Dnm3os	up	1.64835	0.72102	43.9996	72.6338	chr1:164151141-164153836
1454877_at	Sertad4	down	1.64834	-0.721011	107.721	65.0203	chr1:194670624-194677337
1422945_a_at	Kif5c	down	1.648	-0.720712	17.0878	10.2836	chr2:49475181-49626954
1455956_x_at	Ccnd2	up	1.64615	0.719093	286.491	470.883	chr6:127080252-127080427
1436221_at	Ildr2	down	1.64583	-0.718819	67.969	41.3192	chr1:168244840-168246387
1427040_at	Mdfic	up	1.64503	0.718114	50.8474	83.487	chr6:15749782-15752169
1421816_at	Gsr	down	1.645	-0.718089	124.116	75.3742	chr8:34763988-34808634
1434645_at	C530008M17Rik	up	1.64472	0.717845	32.3898	53.2715	chr5:77301101-77302579
1429662_at	Spata1	down	1.64409	-0.717293	12.3777	7.54353	chr3:146120159-146156809
1447164_at		down	1.64323	-0.716538	18.1026	11.0105	chr4:120878366-120878875
1419761_a_at	Gabpb1	down	1.64134	-0.714878	24.8833	15.2368	chr2:126464371-126501222
1428622_at	Depdc6 /// LOC100505173	up	1.64039	0.714042	22.042	36.1541	chr15:55088501-55090826
1449966_s_at	Cab39l	down	1.63947	-0.713228	56.1661	34.2502	chr14:60077929-60204603
1439300_at	Chic1	down	1.63943	-0.71319	21.3023	12.9081	chrX:100586283-100587014
1448736_a_at	Hprt	down	1.63865	-0.71251	204.022	124.427	chrX:50341268-50374837
1449109_at	Socs2	up	1.63835	0.712244	523.586	857.649	chr10:94874123-94878128
1432474_a_at	Krtcap3	down	1.63785	-0.711805	18.8093	11.502	chr5:31554088-31555570
1423868_at	Txnrd3	down	1.63748	-0.711479	38.6229	23.6234	chr6:89593981-89625523
1455353_at	Tmcc1	down	1.63736	-0.71137	41.1224	25.2142	chr6:115971182-115993330
1419522_at	Zmynd19	down	1.63631	-0.71045	94.149	57.6801	chr2:24805321-24814933
1421157_at	Fzd3	down	1.63572	-0.709924	24.1918	14.7683	chr14:65821157-65872267
1451072_a_at	Rnf4	down	1.63492	-0.709218	53.2979	32.6861	chr5:34679038-34696088
1418151_at	Mtmr4	down	1.63475	-0.709066	37.4382	23.1528	chr11:87405666-87429799
1427077_a_at	Ap2b1	down	1.63459	-0.708931	26.6941	16.348	chr11:83138183-83218522
1447787_x_at	Gjc1	down	1.63451	-0.708855	113.707	69.6561	chr11:102662044-102662295
1449167_at	Epb4.1l4a	down	1.63431	-0.708686	14.848	9.0797	chr18:33956607-34166859
1424389_at	Nupl1	down	1.63288	-0.70742	58.8946	36.0814	chr14:60836876-60870246
1449348_at	Mpp6	down	1.63279	-0.707343	84.4513	51.8736	chr6:50060247-50148579
1434447_at	Met	down	1.6325	-0.707087	28.2834	17.4064	chr6:17522066-17523980
1417566_at	Abhd5	down	1.63243	-0.70702	25.3049	15.5622	chr9:122260733-122290642
1448182_a_at	Cd24a	up	1.63147	0.706176	66.8203	108.189	chr10:43298930-43304073
1428532_at	Ints7	down	1.63078	-0.705563	21.5724	13.2684	chr1:193428734-193447570
1416132_at	Efr3a	down	1.63062	-0.705422	58.3477	36.0556	chr15:65618608-65705749
1429282_at	Thap1	down	1.63011	-0.704967	23.6256	14.5015	chr8:27268683-27273499
1453571_at	Depdc6	up	1.62998	0.704855	36.2247	59.0896	chr15:55084779-55087251
1427114_at	Ttc19	down	1.62908	-0.704054	48.9432	30.0272	chr11:62095008-62128752
1438962_s_at	Ddx31	down	1.62819	-0.703266	13.806	8.4902	chr2:28760795-28761095
1457728_at	Fam129c	down	1.62765	-0.702787	15.235	9.32444	chr8:74128642-74132048
1442142_at	2700050L05Rik	down	1.62618	-0.701486	24.9063	15.2339	chr7:140829375-140842293
1454070_a_at	Ddhd1	down	1.62563	-0.701003	51.6814	31.8837	chr14:46215001-46240461
1425137_a_at	H2-Q10	down	1.62556	-0.700937	25.3061	15.5176	chr17:35607046-35611498
1425139_at	Sesn2	down	1.62537	-0.700772	27.1826	16.7368	chr4:132047946-132066380
1434745_at	Ccnd2	up	1.62508	0.700512	495.007	803.544	chr6:127075179-127078623
1450710_at	Jarid2	down	1.62444	-0.699944	67.0559	41.399	chr13:44826703-45017009
1459191_at	B130020M22Rik	down	1.62417	-0.699698	12.5245	7.81717	chr10:118939123-118939853
1443579_s_at	Depdc6 /// LOC100505173	up	1.62403	0.699578	10.5102	17.0854	chr15:55089945-55090170
1426410_at	Pdk3	down	1.62339	-0.699009	81.2245	50.089	chrX:91009951-91077513
1423884_at	Cirh1a	down	1.62299	-0.698653	123.169	75.9032	chr8:109417550-109447234
1451064_a_at	Psat1	down	1.62236	-0.698098	220.304	135.916	chr19:15979615-15999549
1416579_a_at	Epcam	down	1.6223	-0.698039	97.7772	60.9146	chr17:88035318-88050467
1418129_at	Dhcr24	down	1.62196	-0.697741	15.9413	9.84043	chr4:106233657-106260253
1429363_at	Vps37a	down	1.62084	-0.696743	33.1838	20.5098	chr8:41597152-41631953
1428563_at	Ddx10	down	1.62028	-0.696245	100.738	62.0041	chr9:52906667-53056196
1433532_a_at	Mbp	up	1.62009	0.696078	8.79367	14.3133	chr18:82754650-82755029
1441129_at		up	1.61931	0.69538	13.2268	21.4078	chr5:93534979-93535797
1451839_a_at	Pde7a	down	1.61908	-0.695175	11.824	7.30211	chr3:19127636-19211278
1429158_at	Fbxo28	down	1.61883	-0.694955	31.4503	19.4718	chr1:184246158-184271747
1456088_at	Xiap	down	1.61874	-0.694867	49.948	30.852	chrX:39458663-39462840
1416942_at	Erap1	down	1.61801	-0.694224	43.5014	26.8832	chr13:74777268-74828756
1423966_at	Cd99l2	down	1.61732	-0.693609	27.2489	16.8948	chrX:68673238-68745820
1417460_at	Ifitm2	up	1.6172	0.693494	57.4809	92.9805	chr7:148140736-148141940
1416076_at	Ccnb1	down	1.61666	-0.693018	164.399	102.275	chr14:9241349-9243195
1416122_at	Ccnd2	up	1.61641	0.692792	400.818	647.084	chr6:127078450-127101011
1448256_at	Gosr1	down	1.61611	-0.692524	17.9511	11.2072	chr11:76540103-76577076
1440437_at	Herc1	down	1.61552	-0.691994	16.7491	10.4619	chr9:66314304-66315769
1417420_at	Ccnd1	down	1.61544	-0.691925	52.0526	32.3764	chr7:152115835-152126195
1431416_a_at	Jam2	up	1.61489	0.691433	24.4909	39.5597	chr16:84774524-84810230
1426926_at	Plcg2	down	1.61467	-0.691237	21.632	13.3863	chr8:120103706-120159042
1455165_at	Rora	up	1.61388	0.690535	23.7701	38.5262	chr9:69234396-69236053
1453077_a_at	Snapc3	down	1.61356	-0.690251	28.7586	17.9097	chr4:83063632-83087990
1426370_at	Far1	down	1.61295	-0.689697	48.6308	30.176	chr7:120657369-120714399
1430003_at	6330412A17Rik	up	1.61253	0.689327	13.4774	21.7784	chr18:12088283-12090885
1429273_at	Bmper	up	1.61242	0.689225	9.28226	14.8058	chr9:23028033-23289659
1431972_a_at	Gcap14	down	1.61139	-0.688304	12.4615	7.77036	chr14:37692026-37748754
1426744_at	Srebf2	down	1.61093	-0.687898	48.4894	30.2486	chr15:81977675-82035807
1418743_a_at	Tesc	up	1.60898	0.68615	39.1027	62.6893	chr5:118477751-118511879
1435421_at	Fsd1	down	1.60832	-0.685556	25.2166	15.6584	chr17:56134878-56136304
1420944_at	Zfp185	up	1.60573	0.683229	29.9123	47.8965	chrX:70232677-70276879
1448871_at	Mapk13	up	1.60564	0.683152	51.5715	82.8934	chr17:28906270-28916248
1434432_at	Rffl	down	1.60544	-0.68297	31.4027	19.5965	chr11:82617321-82617848
1431415_a_at	Tbpl1	down	1.6054	-0.682933	89.4722	55.7605	chr10:22425186-22451739
1418300_a_at	Mknk2	down	1.6052	-0.682755	165.183	102.834	chr10:80128069-80138955
1455102_at	Larp4	down	1.6049	-0.682483	73.0865	45.5424	chr1:38127344-38128159
1428199_at	Adal	down	1.60421	-0.681861	13.8575	8.69087	chr2:120966167-120982424
1423760_at	Cd44	up	1.6042	0.681858	8.66403	13.6335	chr2:102652329-102741778
1458383_at		up	1.60399	0.681666	8.54802	13.6998	chr7:87255688-87256199
1426784_at	Trim47	up	1.60295	0.680731	56.5507	90.3381	chr11:115967065-115971542
1434154_at	Kctd13	down	1.6028	-0.680595	14.8056	9.24085	chr7:134072360-134089153
1418744_s_at	Tesc	up	1.60248	0.680309	135.22	216.772	chr5:118477751-118511879
1448695_at	Prkci	down	1.60155	-0.679466	14.4173	9.14689	chr3:30894832-30951660
1428927_at	Shq1	down	1.60066	-0.678668	30.1965	19.0994	chr6:100523076-100621164
1444701_at	Mex3c	up	1.60021	0.678265	16.1266	25.8473	chr18:73736970-73737985
1448021_at	Fam46c	up	1.59921	0.677362	86.2345	137.774	chr3:100271979-100272619
1439091_at	Fancd2	down	1.59892	-0.677094	28.1098	17.6686	chr6:113535505-113546424
1446943_at		up	1.5986	0.676811	9.16001	14.835	chr1:34292215-34292789
1422629_s_at	Shroom3	down	1.59834	-0.676578	24.7618	15.5873	chr5:93112460-93394566
1422535_at	Ccne2	down	1.59713	-0.675481	51.0957	32.0312	chr4:11118911-11131926
1439036_a_at	Atp1b1	down	1.59534	-0.673865	200.031	125.259	chr1:166367276-166368410
1428332_at	Pik3ip1	up	1.59487	0.673443	32.3134	51.5443	chr11:3230381-3242974
1438412_at		down	1.59487	-0.673441	40.278	25.318	chr3:41409156-41410767
1436172_at	9530028C05	up	1.59364	0.672322	14.3373	22.9129	chr6:3283191-3283857
1423547_at	Lyz2	up	1.5934	0.672109	37.2414	58.8963	chr10:116714388-116719361
1441098_at	Pnldc1	down	1.59308	-0.67182	48.6518	30.7076	chr17:13081595-13087283
1416635_at	Smpdl3a	up	1.59302	0.671768	27.2984	43.5638	chr10:57514377-57531636
1433643_at	Cacna2d1	up	1.59185	0.670709	58.8314	93.6765	chr5:15878038-15880329
1451206_s_at	Cytip	down	1.59176	-0.670623	51.2093	32.2974	chr2:57984743-58012613
1434945_at	Lpcat2	up	1.59162	0.670498	52.2318	83.2298	chr8:95393641-95442402
1422785_at	Rasa2	down	1.59109	-0.67002	111.971	70.3963	chr9:96442319-96531922
1436194_at	Prelid2	up	1.59019	0.669198	13.0254	20.7432	chr18:42035253-42110894
1440595_at	Epb4.1l3	down	1.58902	-0.668141	12.2898	7.7344	chr17:69620566-69621252
1423352_at	Crispld1	up	1.58883	0.667966	17.0257	27.1308	chr1:17717169-17756425
1456378_s_at	Fbxl20	down	1.58746	-0.666717	104.422	65.7913	chr11:97950001-97950303
1449033_at	Tnfrsf11b	up	1.58704	0.666338	7.9567	12.4271	chr15:54082172-54110039
1452830_s_at	Cad	down	1.58674	-0.666065	58.5132	36.9067	chr5:31376992-31380852
1422866_at	Col13a1	up	1.58645	0.665801	19.7671	31.2897	chr10:61300980-61441878
1455345_at	Phf15	down	1.58621	-0.66558	47.6862	30.1654	chr11:51626956-51628340
1453954_a_at	Mrps5	down	1.5861	-0.665482	29.5873	18.6734	chr2:127413154-127421793
1421142_s_at	Foxp1	down	1.58589	-0.665293	28.3802	18.0453	chr6:98879325-99216528
1416865_at	Fgd1	down	1.5853	-0.664755	22.2261	13.9973	chrX:147481775-147524069
1448564_at	Cib1	down	1.58479	-0.664295	69.1629	43.6123	chr7:87372041-87377579
1417302_at	Rcor2	down	1.58395	-0.663525	19.2317	12.122	chr19:7343339-7349715
1435013_at	Heatr2	down	1.58371	-0.663312	37.0227	23.3722	chr5:139646226-139662466
1453136_at	Fbxo30	down	1.58345	-0.663076	17.9646	11.4663	chr10:11001384-11016882
1422922_at	Recql4	down	1.58283	-0.662506	13.551	8.5544	chr15:76533990-76540978
1429170_a_at	Mtf1	down	1.58181	-0.661578	25.8346	16.3312	chr4:124479825-124482625
1419943_s_at	Ccnb1	down	1.58175	-0.661519	183.051	116.128	chr14:9242245-9242819
1415999_at	Hey1	down	1.58174	-0.661514	13.9591	8.85467	chr3:8663358-8667039
1434181_at	Fermt2	down	1.58087	-0.66072	91.2248	57.7588	chr14:46078469-46097536
1436042_at	Tln1	down	1.58068	-0.660548	19.6116	12.4064	chr4:43574999-43575563
1423735_a_at	Wdr36	down	1.58057	-0.660443	69.7161	44.2402	chr18:33011717-33026091
1454681_at	Esrp1	down	1.58056	-0.660437	40.0587	25.4108	chr4:11259079-11313900
1448794_s_at	Dnajc2	down	1.58049	-0.660368	137.98	87.3666	chr5:21263088-21291040
1438091_a_at	H2afz /// LOC100504949	up	1.58036	0.66025	457.827	722.031	chr3:137529536-137529884
1419652_s_at	Nkain1	down	1.58015	-0.66006	11.4231	7.23346	chr4:130125567-130169624
1417168_a_at	Usp2	down	1.57951	-0.659481	23.5404	14.9664	chr9:43877532-43903708
1451376_at	Atl3	down	1.57918	-0.659175	18.6481	11.8102	chr19:7568684-7609674
1427939_s_at	Mycbp	down	1.57896	-0.658974	97.4536	61.7531	chr4:123582185-123589591
1455951_at	Mars	down	1.57805	-0.65814	239.362	151.801	chr10:126733277-126734988
1455933_at		down	1.57747	-0.657613	29.7176	18.9753	chr6:49211061-49211867
1427256_at	Vcan	up	1.57597	0.656239	38.0645	59.743	chr13:89794914-89881990
1434864_at	Nipa1	down	1.5759	-0.656177	42.4059	26.9428	chr7:63233434-63234520
1429982_at	Rimklb	down	1.57564	-0.655939	16.27	10.3604	chr6:122397313-122414227
1420931_at	Mapk8	down	1.57444	-0.654836	13.3665	8.46794	chr14:34193877-34260346
1423407_a_at	Fbln2	up	1.57421	0.654625	31.3031	48.8891	chr6:91183055-91222533
1418453_a_at	Atp1b1	down	1.57347	-0.653951	96.9189	61.5913	chr1:166368205-166387985
1450739_at	Tbl1xr1	down	1.57328	-0.653777	14.1816	9.09527	chr3:22047863-22110451
1452162_at	Wdr48	down	1.57305	-0.653561	32.7661	20.8245	chr9:119804003-119835700
1434879_at	Cdc34	down	1.57291	-0.653438	79.1481	50.3608	chr10:79146903-79151687
1446324_at		up	1.57256	0.653119	9.56696	15.0178	chr5:15445102-15445762
1441501_at	Serbp1	up	1.57249	0.653053	12.3302	19.3854	chr6:67239310-67239990
1429165_at	3110001I22Rik	down	1.57176	-0.652383	28.086	17.9359	chr16:13672021-13678498
1427091_at	Znfx1	down	1.5714	-0.652053	31.1837	19.9093	chr2:166861292-166867331
1460194_at	Phyh	up	1.57012	0.650874	39.5628	61.9233	chr2:4840075-4859782
1460712_s_at	Ap1g1	down	1.56883	-0.649693	58.85	37.5608	chr8:112384699-112387126
1417190_at	Nampt	down	1.56843	-0.649325	94.1587	60.0854	chr12:33505199-33536814
1428477_at	Elac2	down	1.56837	-0.649265	27.9841	17.8673	chr11:64812063-64815571
1433571_at	Serinc5	up	1.56772	0.648666	83.1123	130.307	chr13:93479030-93481905
1428593_at	1700029F09Rik	down	1.56772	-0.648664	484.635	309.235	chr1:44143457-44158517
1449092_at	Ppm1d	down	1.56754	-0.648501	38.8556	24.7415	chr11:85124754-85159946
1420375_at	Kif3a	down	1.56708	-0.648077	66.3906	42.2377	chr11:53380883-53414741
1428111_at	Slc38a4	up	1.5669	0.647914	12.4182	19.3754	chr15:96825242-96826810
1439516_at	2610201A13Rik	up	1.56687	0.647887	8.86163	13.8508	chr11:33050501-33051207
1422688_a_at	Nras	down	1.56678	-0.647806	46.8265	29.8668	chr3:102862151-102870762
1436528_at	Kazald1	up	1.56678	0.647799	178.518	279.815	chr19:45150661-45153780
1424940_s_at	BC022687	down	1.56647	-0.647516	17.2842	11.0752	chr12:114047147-114054911
1452499_a_at	Kif2a	down	1.56639	-0.647441	41.2804	26.4632	chr13:107752202-107784022
1453005_at	Prpf31	down	1.56625	-0.647313	13.3749	8.73571	chr7:3581593-3583060
1449553_at	Nkain1	down	1.56589	-0.646986	38.3176	24.4609	chr4:130125567-130169624
1460614_at	Mier3	down	1.56579	-0.646889	247.835	158.32	chr13:112504935-112508803
1434464_at	Aqp12	up	1.56568	0.646793	14.781	23.1379	chr1:94905165-94908847
1460406_at	Pls1	down	1.56536	-0.646494	12.1484	7.76665	chr9:95653063-95675825
1451111_at	Nup133	down	1.5652	-0.646347	26.5806	16.9915	chr8:126422324-126473180
1448663_s_at	Mvd	down	1.56514	-0.646296	17.9772	11.5047	chr8:124957500-124967317
1421817_at	Gsr	down	1.56492	-0.646089	132.654	84.7024	chr8:34763988-34808634
1419404_s_at	Siah1a /// Siah1b	down	1.56457	-0.645768	28.753	18.3515	chr8:89248368-89249759
1456981_at	Tmc7	down	1.56452	-0.645724	85.118	54.1014	chr7:125679352-125680037
1417493_at	Bmi1	down	1.56447	-0.645676	172.468	110.243	chr2:18598644-18608257
1418774_a_at	Atp7a	down	1.5641	-0.645333	59.8873	38.2133	chrX:103222614-103320808
1434240_at	4632434I11Rik	down	1.56405	-0.645291	43.7819	28.01	chr7:100006034-100006678
1443867_at	Ankrd12	down	1.5636	-0.644876	31.2097	19.989	chr17:66335291-66336314
1438493_at	Pld6	down	1.56352	-0.644801	25.2291	16.2307	chr11:59597398-59598109
1450428_at	Lhx1	up	1.56342	0.644708	7.56222	11.8522	chr11:84331474-84339517
1418546_a_at	Stambpl1	up	1.56282	0.644152	32.9481	51.5215	chr19:34306869-34314819
1429246_a_at	Anxa6	up	1.56239	0.643752	11.9779	18.7253	chr11:54804467-54846954
1453360_a_at	Tex9	down	1.56072	-0.642211	61.3808	39.4029	chr9:72308907-72339763
1419254_at	Mthfd2	down	1.56072	-0.642208	81.753	52.2977	chr6:83255697-83267600
1454614_at	1810013D10Rik	up	1.56069	0.642185	66.5177	103.861	chr5:53658470-53669779
1440952_at		up	1.55904	0.640657	18.6323	29.0549	chr18:75540303-75540883
1437643_at	Cenpj	down	1.55901	-0.64063	46.4525	29.9529	chr14:57145435-57161722
1433639_at	Fam117a	down	1.55846	-0.640118	71.0585	45.5977	chr11:95236780-95243185
1436337_at	4930420K17Rik	down	1.55821	-0.639888	21.3871	13.6762	chr5:9100736-9119045
1418445_at	Slc16a2	up	1.558	0.639698	35.1195	54.8468	chrX:100892752-101017298
1428081_at	Klhl21	down	1.55791	-0.639614	18.6623	11.9824	chr4:151389603-151391789
1420013_s_at	Lss	down	1.55791	-0.639608	42.8023	27.6763	chr10:76016109-76016658
1454042_a_at	Srpk1	down	1.55779	-0.6395	56.1795	36.1045	chr17:28726535-28744114
1425179_at	Shmt1	down	1.55726	-0.639006	72.8091	46.7462	chr11:60601606-60624771
1437728_at	Alkbh5	down	1.55683	-0.638611	62.0359	39.8824	chr11:60351203-60371231
1418061_at	Ltbp2	down	1.55671	-0.638496	31.3964	20.1256	chr12:86124162-86217482
1434393_at	Usp34	down	1.55669	-0.638483	89.1233	57.2454	chr11:23352648-23390284
1429925_at	Clec12b	down	1.55656	-0.638357	117.02	74.5406	chr6:129325530-129335521
1451814_a_at	Htatip2	down	1.55407	-0.63605	18.0139	11.6008	chr7:57014905-57029154
1426456_a_at	Pias2	down	1.55338	-0.635411	94.7644	60.9424	chr18:77303948-77385674
1442622_at		down	1.55337	-0.635401	11.3589	7.30794	chr2:37450766-37451415
1418772_at	BC016423	down	1.55226	-0.634372	151.501	97.5606	chr13:3565166-3574775
1442700_at	Pde4b	up	1.55099	0.633188	12.8081	19.7398	chr4:102243490-102244058
1421830_at	Ak4	down	1.5503	-0.632551	20.449	13.3281	chr4:101092343-101140376
1454915_at	Rab3gap2	down	1.55024	-0.632488	41.4068	26.7566	chr1:187087546-187108065
1418979_at	Akr1c14	up	1.55011	0.632373	29.9694	46.2764	chr13:4048278-4090066
1436068_at	Zbtb10	down	1.54984	-0.632117	12.7037	8.28791	chr3:9278250-9285333
1448530_at	Gmpr	up	1.54961	0.631907	15.7219	24.3669	chr13:45602825-45641926
1423787_at	Nup133	down	1.54926	-0.631575	131.773	85.2311	chr8:126422324-126473180
1457701_at	Tmem136	up	1.54858	0.630945	10.5724	16.3531	chr9:42916732-42917393
1417901_a_at	Ica1	down	1.54806	-0.630462	20.5767	13.349	chr6:8580527-8728206
1423313_at	Pde7a	down	1.54773	-0.630158	22.8794	14.7882	chr3:19124994-19164958
1437627_at	Mex3d	down	1.54771	-0.630132	89.7173	57.9536	chr10:79843101-79844120
1436420_a_at	Ipo4	down	1.54729	-0.629745	219.961	142.161	chr14:56244576-56245018
1428144_at	Lrwd1	down	1.5468	-0.629288	56.0108	36.2253	chr5:136598935-136611930
1426839_at	Pold3	down	1.54657	-0.629071	33.2544	21.6776	chr7:107230621-107270030
1442659_at	Pcdh9	up	1.54637	0.62889	23.3782	36.0613	chr14:94285361-94285987
1424785_at	Angptl6	down	1.54625	-0.628773	12.0281	7.93297	chr9:20678249-20684169
1426381_at	Pprc1	down	1.54586	-0.628409	75.6536	49.0344	chr19:46138975-46147401
1422786_at	Slc30a1	down	1.54582	-0.628372	21.0851	13.5785	chr1:193730738-193734135
1423170_at	Taf7	down	1.54577	-0.628324	125.225	81.009	chr18:37801675-37803822
1448823_at	Cxcl12	up	1.54573	0.628291	227.445	351.248	chr6:117118552-117125087
1428742_at	Fbxo45	down	1.54569	-0.628252	20.6493	13.4031	chr16:32230199-32232704
1433885_at	Iqgap2	up	1.54563	0.628191	23.2357	35.9214	chr13:96397127-96435630
1418329_at	Pgpep1	up	1.54517	0.627765	25.0328	38.6684	chr8:73173780-73183713
1456520_at	Zfp652	down	1.54462	-0.627252	54.3585	35.2796	chr11:95625153-95626490
1416129_at	Errfi1	down	1.54392	-0.626599	106.102	68.0873	chr4:150229180-150242998
1450380_at	Epdr1	up	1.54198	0.624788	48.6895	75.1554	chr13:19683583-19711699
1418520_at	Tgoln1	down	1.54197	-0.624776	17.0985	11.0788	chr6:72561136-72566994
1422402_a_at	Asz1	down	1.54064	-0.623533	30.4678	19.809	chr6:18021960-18059036
1422664_at	Rab10	down	1.54048	-0.623378	192.702	125.208	chr12:3249028-3309986
1456839_at		up	1.54045	0.623355	14.5815	22.3941	chr9:40158185-40158812
1460278_a_at	Pppde2	down	1.5403	-0.623208	23.1612	15.0479	chr15:81824431-81846639
1448907_at	Thop1	down	1.53841	-0.621438	20.7154	13.4394	chr10:80532856-80545303
1457867_at	Sgpp2	up	1.53829	0.621329	23.6105	36.409	chr1:78416030-78416864
1429878_a_at	Nupl1	down	1.53823	-0.621275	21.462	13.9866	chr14:60824446-60870316
1436764_at	Pard3	up	1.53813	0.621176	10.1867	15.5632	chr8:129913359-129926485
1438659_x_at	Chchd6	down	1.53799	-0.621049	46.1739	30.1552	chr6:89333145-89333327
1439854_at	Hrk	down	1.53743	-0.62052	11.7245	7.65836	chr5:118638566-118639487
1451744_a_at	Ptgr2	down	1.53724	-0.620343	13.4462	8.84713	chr12:85626303-85655054
1422053_at	Inhba	up	1.53679	0.619923	105.899	162.67	chr13:16106307-16119095
1435926_at	Chml	down	1.53659	-0.619729	38.0906	24.802	chr1:177612367-177613763
1428667_at	Maoa	up	1.53639	0.61954	51.7977	79.6492	chrX:16196827-16262870
1460478_at	2200002J24Rik	up	1.53626	0.619421	15.898	24.4845	chr7:31483970-31485555
1434289_at	Nsun5	down	1.53569	-0.618886	30.1608	19.589	chr5:135846796-135852013
1425356_at	Zfp142	down	1.53473	-0.617986	11.2584	7.37952	chr1:74612475-74634600
1425027_s_at	Sft2d2	down	1.53465	-0.617912	17.6927	11.5738	chr1:167108821-167124537
1450387_s_at	Ak4	down	1.5343	-0.617584	41.4699	27.1711	chr4:101092343-101140376
1418026_at	Exo1	down	1.53354	-0.616866	60.3812	39.4365	chr1:177810924-177839424
1417293_at	Hs6st1	up	1.53311	0.616458	26.4743	40.5701	chr1:36125225-36163291
1434593_at	Eif5a2	down	1.53309	-0.616441	57.8695	38.0226	chr3:28696887-28697768
1423275_at	Ints6	down	1.53301	-0.616372	142.279	92.8346	chr14:63311625-63363269
1418711_at	Pdgfa	up	1.53291	0.616273	49.5032	75.5151	chr5:139451965-139470882
1426349_s_at	Tmpo	up	1.53256	0.61594	104.107	159.28	chr10:90610315-90634297
1426124_a_at	Clk1	up	1.53247	0.615858	291.139	446.257	chr1:58469043-58480848
1437304_at	Cblb	down	1.53218	-0.615588	16.6465	10.9041	chr16:52204589-52205500
1417852_x_at	Clca1	up	1.53178	0.61521	43.9626	67.3438	chr3:144392640-144423919
1431130_at	2010110P09Rik	up	1.53066	0.614153	43.6936	67.0725	chr7:129362993-129366338
1427257_at	Vcan	up	1.53044	0.613949	10.0287	15.1639	chr13:89794914-89881990
1424324_at	Esco1	down	1.53025	-0.613767	156.662	102.462	chr18:10566504-10595301
1417917_at	Cnn1	down	1.52982	-0.61336	16.1424	10.7454	chr9:21903709-21913171
1421398_at	Trim7	down	1.5292	-0.612781	12.2799	8.02286	chr11:48650972-48654917
1438725_at	Med13	down	1.52914	-0.612721	34.8873	22.7602	chr11:86083910-86093122
1436310_at	Gemin5	down	1.52867	-0.612281	32.8023	21.509	chr11:57934069-57961392
1452160_at	Tiparp	down	1.52861	-0.612222	85.0164	55.614	chr3:65332329-65359440
1421720_a_at	Dtx2	down	1.52799	-0.611638	14.4538	9.53248	chr5:136470746-136508734
1427225_at	Epn2	down	1.52752	-0.611189	48.1669	31.6673	chr11:61331035-61393164
1436731_at	Zfp385b	down	1.52743	-0.611109	24.493	16.0548	chr2:77248690-77249867
1424692_at	2810055F11Rik	up	1.52736	0.611039	14.4365	22.0999	chr12:73174411-73186426
1451300_a_at	Chmp7	down	1.5267	-0.610417	71.9851	47.0849	chr14:70116806-70132346
1418780_at	Cyp39a1	up	1.52619	0.609936	14.7235	22.4658	chr17:43804227-43887838
1450793_at	4930550L24Rik	down	1.52611	-0.609856	235.018	154.125	chrX:56162536-56173487
1417343_at	Fxyd6	up	1.526	0.609758	181.087	276.168	chr9:45178281-45204242
1453983_a_at	Mett10d	down	1.52585	-0.609617	109.547	71.8116	chr11:74584393-74631382
1449300_at	Cttnbp2nl	down	1.52513	-0.60893	10.542	6.94604	chr3:104805587-104856060
1431252_a_at	Zfp655	down	1.52492	-0.608735	22.176	14.4649	chr5:145992603-146006038
1437351_at	Cxxc4	up	1.52489	0.608704	20.4968	31.2179	chr3:133923166-133925125
1427170_at	Psma8	down	1.52362	-0.607502	23.5613	15.4656	chr18:14864659-14920806
1423661_s_at	Ctdsp2	down	1.52357	-0.60746	23.4797	15.4168	chr10:126432664-126437025
1460197_a_at	Steap4	up	1.52297	0.606889	30.5284	46.2433	chr5:7960468-7982213
1456638_at	Wdr59	down	1.52217	-0.606134	19.9864	13.1865	chr18:52221441-52222403
1445503_at	Gm715	down	1.5214	-0.605399	24.4203	16.0722	chrX:57801795-57802392
1430289_a_at	Wdr77	down	1.52079	-0.604824	20.3843	13.5361	chr3:105762305-105769010
1417814_at	Pla2g5	up	1.52002	0.604092	45.3891	68.9888	chr4:138355158-138375143
1428272_at	Eif1b	down	1.51973	-0.603814	243.161	159.961	chr9:120401733-120404448
1429261_at	2210411K11Rik	up	1.51858	0.602725	13.0671	19.7483	chr7:4736310-4741162
1433608_at	Scfd2	down	1.51811	-0.602279	11.5853	7.64376	chr5:74601309-74621443
1434153_at	Shb	down	1.51755	-0.601742	14.2123	9.47274	chr4:45436149-45543604
1428901_at	Dtwd2	down	1.51669	-0.600927	23.0311	15.216	chr18:49857125-49915255
1435436_at	Epas1	down	1.51642	-0.600673	262.761	172.697	chr17:87231237-87232750
1460259_s_at	Clca1 /// Clca2	up	1.51623	0.600488	43.0695	65.3717	chr3:144459837-144482441
1415750_at	Tbl3	down	1.51611	-0.600371	24.3095	16.0476	chr17:24837395-24844657
1449730_s_at	Fzd3	down	1.51576	-0.600039	44.516	29.4314	chr14:65821157-65821596
1418492_at	Grem2	up	1.51545	0.599746	90.4196	137.088	chr1:176763919-176851950
1439830_at	Map3k5	down	1.51526	-0.599565	35.4045	23.417	chr10:19861541-19862113
1449885_at	Tmem47	up	1.51448	0.598824	21.0967	31.919	chrX:78316031-78343314
1429188_at	Cox11	down	1.51422	-0.598572	66.4944	43.9517	chr11:90499457-90506247
1459185_at	Npat	down	1.51321	-0.597611	14.8475	9.83611	chr9:53353382-53354119
1454655_at	Dgkd	down	1.51241	-0.596848	11.288	7.58272	chr1:89834811-89841754
1418627_at	Gclm	down	1.51237	-0.59681	103.445	68.4183	chr3:121948513-121969858
1425969_a_at	Htt	down	1.51233	-0.596771	45.1894	29.8671	chr5:35104438-35252045
1422553_at	Pten	down	1.5121	-0.596555	109.262	72.3176	chr19:32831986-32897148
1451529_at	Sgtb	down	1.51183	-0.596293	14.0889	9.34428	chr13:104899832-104931937
1434636_at	Homez	down	1.51179	-0.596256	18.3492	12.2085	chr14:55474381-55474973
1423714_at	Asf1b	down	1.51171	-0.59618	64.9292	42.8801	chr8:86479560-86494096
1456504_at	Zfp182	down	1.51143	-0.595917	18.7869	12.4963	chrX:20605719-20606809
1455048_at	Igsf3	down	1.51134	-0.595827	28.8291	19.1155	chr3:101265603-101266983
1424705_at	Rbmx2	down	1.51121	-0.595707	31.9568	21.126	chr2:142402626-142404267
1416101_a_at	Hist1h1c	up	1.51019	0.594733	55.9248	84.461	chr13:23830675-23832236
1426911_at	Dsc2	up	1.50991	0.594464	16.3442	24.7261	chr18:20189133-20203986
1451189_at	Zswim1	down	1.50977	-0.594329	18.1608	12.0336	chr2:164648510-164652370
1450048_a_at	Idh2	up	1.50947	0.59404	102.124	154.099	chr7:87239735-87260194
1451042_a_at	Mina	down	1.50894	-0.593535	95.6223	63.3768	chr16:59471614-59492629
1449999_a_at	Cacna2d1	up	1.50883	0.59343	29.2965	44.2087	chr5:15440605-15876867
1449516_a_at	Rgs3	up	1.50875	0.593351	16.9883	25.5401	chr4:62220880-62320870
1435275_at	Cox6b2	up	1.50832	0.592941	23.6003	35.5725	chr7:4703393-4704580
1416019_at	Dr1	down	1.5078	-0.592446	24.9708	16.5683	chr5:108697915-108709545
1451379_at	Rab22a	down	1.50768	-0.592327	32.1293	21.3429	chr2:173485358-173531179
1433531_at	Acsl4	up	1.50746	0.592117	59.6027	90.0657	chrX:138752531-138753685
1447781_s_at	Rg9mtd2	down	1.50729	-0.591957	48.5442	32.2467	chr3:137819821-137820074
1451152_a_at	Atp1b1	down	1.50679	-0.59148	177.208	117.553	chr1:166367239-166388662
1456189_x_at	Ltbp3	up	1.50675	0.591441	14.3036	21.5938	chr19:5751840-5752450
1429099_at	Duxbl /// Gm10394	up	1.50672	0.591408	13.4666	20.3035	chr14:27087802-27088899
1455722_at		down	1.50666	-0.591354	13.4029	8.90319	chr5:147284625-147285189
1446397_at		down	1.50662	-0.591314	12.1942	8.10253	chr7:109346488-109347152
1416124_at	Ccnd2	up	1.50619	0.590906	13.0159	19.6116	chr6:127078450-127101011
1430367_at	Stambpl1	up	1.50616	0.590879	7.72107	11.6231	chr19:34266746-34267646
1439387_x_at	Ctu2	down	1.50579	-0.590523	146.206	97.1225	chr8:125005370-125005645
1445957_at		down	1.50472	-0.589496	23.1804	15.4758	chr12:109836920-109837728
1424191_a_at	Tmem41a	down	1.5046	-0.589379	60.0788	39.9173	chr16:21933923-21947625
1427477_at	Tmprss13	up	1.50446	0.589247	21.8698	32.8768	chr9:45147381-45155662
1456950_at	Alms1	down	1.5037	-0.588517	15.0384	9.98255	chr6:85646085-85652746
1428630_x_at	Haghl	up	1.50338	0.588206	11.9855	18.1223	chr17:25919749-25922527
1433553_at	Garnl3	down	1.50285	-0.587703	22.8976	15.232	chr2:32841742-32858343
1417822_at	D17H6S56E-5	up	1.5027	0.587559	27.5013	41.52	chr17:35133667-35137286
1420583_a_at	Rora	up	1.50234	0.587209	14.9733	22.477	chr9:68501608-69226858
1446497_at		up	1.50216	0.587037	20.6611	31.0568	chr1:137398307-137398962
1429270_a_at	Syce2	down	1.50116	-0.586074	268.534	178.694	chr8:87396009-87411294
1426871_at	Fbxo33	down	1.50108	-0.586001	63.7689	42.6104	chr12:60301642-60320439
1417297_at	Itpr3	down	1.501	-0.585927	13.0852	8.75698	chr17:27247526-27259167
1442710_at		down	1.5006	-0.585538	19.0739	12.6418	chr3:142052831-142053354
1452119_at	Rrp1b	down	1.5001	-0.585056	29.2367	19.5135	chr17:32173044-32197715
X-linked probe sets are indicated in bold.
