# Supplementary material for: Evolutionarily Diverged Regulation of X-chromosomal Genes as a Primal Event in Mouse Reproductive Isolation
Source: PLoS Genet. 2014 Apr 17;10(4):e1004301. doi: 10.1371/journal.pgen.1004301 (PMC3990516; doi:10.1371/journal.pgen.1004301)
Supplement: Table S5 — Differentially expressed transcripts in B6-ChrXTMSM testes as compared to B6 testes at 5 dpp. (XLSX) [file pgen.1004301.s020.xlsx]

## Sheet: Sheet1
Table S5 Differentially expressed transcripts in B6-ChrXTMSM testes as compared to B6 testes at 5dpp (Fold change ≥1.50)
Probe Set ID	Gene Symbol	Regulation (B6-ChrXTMSM vs B6)	Fold change (B6-ChrXTMSM vs B6)	Fold change (log2, B6-ChrXTMSM vs B6)	Raw signal		Location
					Raw signal, B6	Raw signal, B6-ChrXTMSM
1442368_at	Kctd12b	down	6.06774	-2.60116	16.0218	2.6619	chrX:150122453-150123358
1456765_at	Nhsl2	down	5.75934	-2.5259	35.7971	6.22132	chrX:99280468-99281567
1425942_a_at	Gpm6b	down	5.74886	-2.52328	68.3116	11.9959	chrX:162782623-162821932
1421979_at	Phex	up	4.86253	2.28171	4.58662	22.3704	chrX:153596617-153853218
1453144_at	Pisd-ps3	down	4.37389	-2.12892	14.6758	3.36093	chr11:3025468-3059994
1439300_at	Chic1	down	4.28677	-2.09989	18.2838	4.43406	chrX:100586283-100587014
1443589_at	DXErtd242e	down	3.98539	-1.99472	10.7931	2.71121	chrX:162692586-162693075
1429452_x_at	Pisd-ps3	down	3.78818	-1.9215	21.8876	5.95536	chr11:3025468-3059994
1453145_at	Pisd-ps3	down	3.52442	-1.81739	39.2916	11.2118	chr11:3025468-3059994
1457930_at	Kdm5c	up	2.81226	1.49173	11.871	33.2048	chrX:148691371-148692025
1438953_at	Figf	down	2.74208	-1.45527	31.6937	11.491	chrX:160838594-160838901
1440355_at	Kctd12b	down	2.7248	-1.44615	18.5257	6.79017	chrX:150119696-150120550
1438954_x_at	Figf	down	2.53236	-1.34049	30.8935	12.2734	chrX:160838594-160838901
1440910_at	C77370	down	2.37961	-1.25072	95.8248	40.262	chr1:73569418-73572201
1434186_at	Lpar4	down	2.36157	-1.23975	30.187	12.6985	chrX:104126816-104128620
1457046_s_at	C77370	down	2.32612	-1.21793	26.8108	11.5956	chrX:101281880-101283096
1436944_x_at	Pisd-ps1 /// Pisd-ps3	down	2.23034	-1.15727	140.542	63.8487	chr11:3031694-3031943
1419635_at	4833420G17Rik	down	2.22645	-1.15475	34.6304	15.5637	chr13:120251565-120274925
1435353_a_at	Pisd-ps1 /// Pisd-ps3	down	2.14421	-1.10045	20.0942	9.46036	chr11:3030242-3032519
1419636_at	4833420G17Rik	down	2.04611	-1.03289	83.0089	40.6533	chr13:120251565-120274925
1458708_at		up	1.96628	0.975469	18.8046	36.9644	chr17:32419902-32420600
1434201_at	Chrdl1	up	1.94062	0.956515	5.95709	11.534	chrX:139731702-139732274
1443923_at	Akap13	down	1.92651	-0.945988	20.6734	10.8613	chr7:82822223-82842321
1418203_at	Pmaip1	up	1.91663	0.938572	22.2801	42.8343	chr18:66618227-66625214
1442340_x_at	Cyr61	down	1.91371	-0.936369	16.0452	8.45138	chr3:145311001-145311392
1434975_x_at	Pisd-ps3	down	1.90853	-0.932465	116.138	60.9976	chr11:3031591-3031950
1426387_x_at	C330019G07Rik /// Pisd /// Pisd-ps1 /// Pisd-ps3	down	1.8899	-0.918313	85.2291	45.2909	chr11:3029361-3032095
1419637_s_at	4833420G17Rik	down	1.87381	-0.905977	233.126	124.406	chr13:120251565-120274925
1422743_at	Phka1	up	1.82101	0.864741	17.7697	32.3421	chrX:99709818-99839585
1453078_at	2610002M06Rik	down	1.7837	-0.834872	12.2577	6.87329	chrX:104978092-104980504
1425468_at	Plp1	up	1.77669	0.829189	71.9821	127.899	chrX:133354968-133372872
1429759_at	Rps6ka6	down	1.77294	-0.826142	45.9251	25.968	chrX:108501487-108530752
1418446_at	Slc16a2	down	1.76672	-0.821077	38.1978	21.7772	chrX:100892752-101017298
1416865_at	Fgd1	down	1.73541	-0.795279	25.3819	14.649	chrX:147481775-147524069
1418774_a_at	Atp7a	down	1.73262	-0.792952	51.5303	29.7827	chrX:103222614-103320808
1450078_at	Nrk	down	1.71936	-0.781869	229.46	134.403	chrX:135448973-135543651
1460226_at	Trap1a	down	1.71683	-0.779744	28.4197	16.5242	chrX:135868221-135872707
1455966_s_at	Nudt21	up	1.71649	0.779462	7.04461	12.1412	chr3:20949761-20951096
1448018_at		up	1.70281	0.767914	16.0526	27.4051	chr4:149956087-149956826
1424303_at	Depdc7	down	1.69607	-0.762193	12.033	7.0743	chr2:104561938-104582972
1453125_at	Sox11	down	1.64993	-0.722405	11.5417	6.99816	chr12:28021141-28024044
1431225_at		down	1.64886	-0.721465	10.9751	6.67615	chr12:28021912-28023377
1429685_at	Gabrb2	down	1.6413	-0.714835	11.2998	6.90607	chr11:42442643-42444369
1436582_at	Zdhhc15	down	1.64061	-0.714231	15.6476	9.58511	chrX:101732307-101733027
1456335_at	Gm106	down	1.63901	-0.712826	18.167	11.1041	chr1:15845410-15873780
1419459_a_at	Magt1	down	1.63185	-0.706506	79.7646	49.0689	chrX:103165407-103207236
1417924_at	Pak3	down	1.62397	-0.699522	14.2906	8.76797	chrX:140100287-140227805
1434442_at	Stbd1	down	1.62326	-0.698897	16.3094	10.0072	chr5:93032076-93035605
1433902_at	Kbtbd8	down	1.59414	-0.672778	10.9395	6.87534	chr6:95078485-95079787
1420664_s_at	Procr	down	1.58861	-0.667767	12.9513	8.15666	chr2:155576998-155581196
1442365_at		up	1.57811	0.658202	8.05516	12.6931	chr19:7522546-7523499
1418911_s_at	Acsl4	up	1.55542	0.637303	32.6703	50.6865	chrX:138753038-138825050
1450079_at	Nrk	down	1.53971	-0.622657	763.877	496.067	chrX:135448973-135543651
1453143_at	Glb1l3	up	1.53181	0.615235	85.1942	130.479	chr9:26625609-26668240
1416918_at	Dlg3	down	1.52351	-0.607397	10.6755	7.01323	chrX:97963090-98013749
1448712_at	Chm	down	1.51468	-0.599015	34.9542	23.0732	chrX:110154783-110299124
1446750_at	Impact	up	1.50363	0.588452	10.4185	15.7171	chr18:13130515-13131131
X-linked probe sets are indicated in bold.
