# Supplementary material for: Evolutionarily Diverged Regulation of X-chromosomal Genes as a Primal Event in Mouse Reproductive Isolation
Source: PLoS Genet. 2014 Apr 17;10(4):e1004301. doi: 10.1371/journal.pgen.1004301 (PMC3990516; doi:10.1371/journal.pgen.1004301)
Supplement: Table S6 — Differentially expressed transcripts in B6-ChrXTMSM testes as compared to B6 testes at 7 dpp. (XLSX) [file pgen.1004301.s021.xlsx]

## Sheet: Sheet1
Table S6 Differentially expressed transcripts in B6-ChrXTMSM testes as compared to B6 testes at 7dpp (Fold change ≥1.50)
Probe Set ID	Gene Symbol	Regulation (B6-ChrXTMSM vs B6)	Fold change (B6-ChrXTMSM vs B6)	Fold change (log2, B6-ChrXTMSM vs B6)	Raw signal		Location
					Raw signal, B6	Raw signal, B6-ChrXTMSM
1449434_at	Car3	up	20.6648	4.3691	2.0353	63.298	chr3:14863519-14872536
1456035_at	Nxf3	down	11.133	-3.47677	26.2796	2.31061	chrX:132606646-132607232
1423287_at	Cbln1	up	9.92427	3.31096	14.732	149.4	chr8:89992757-89994967
1437678_at	Gm1564	down	9.31918	-3.2202	13.918	1.48622	chr11:102542787-102543559
1421979_at	Phex	up	7.01883	2.81123	3.15507	22.3066	chrX:153596617-153853218
1431809_at	4932442L08Rik	down	7.00665	-2.80872	30.9403	4.62113	chrX:91600389-91612116
1448326_a_at	Crabp1	down	6.76619	-2.75834	77.3652	12.3364	chr9:54612618-54620917
1423288_s_at	Cbln1	up	5.6061	2.487	6.23995	35.7677	chr8:89992757-89994967
1456765_at	Nhsl2	down	5.56728	-2.47697	26.0188	4.69904	chrX:99280468-99281567
1423286_at	Cbln1	up	5.36494	2.42356	31.0505	167.311	chr8:89992757-89994967
1438224_at	Zswim5	down	5.06071	-2.33934	22.0574	4.57868	chr4:116661086-116661868
1443844_at	Rhox13	down	4.97399	-2.3144	63.8438	12.9945	chrX:35482916-35483143
1427252_at	Dmrtb1	down	4.9417	-2.30501	13.8796	2.80667	chr4:107348896-107353451
1460258_at	Lect1	up	4.80086	2.26329	7.08367	33.2654	chr14:80037492-80061990
1453144_at	Pisd-ps3	down	4.61519	-2.20639	22.8281	4.98172	chr11:3025468-3059994
1438586_at	Tbx22	down	4.57806	-2.19474	16.3613	3.54558	chrX:104883640-104884319
1420568_at	Stra8	down	4.52393	-2.17758	95.2197	22.3151	chr6:34870162-34889342
1453145_at	Pisd-ps3	down	4.42528	-2.14577	46.1959	10.6132	chr11:3025468-3059994
1419063_at	Ugt8a	down	4.30305	-2.10536	22.9289	5.57496	chr3:125568238-125618379
1428359_s_at	Zg16	up	4.21174	2.07442	8.08673	33.8866	chr7:134193669-134195494
1416316_at	Slc27a2	down	4.18933	-2.06672	13.3147	3.21218	chr2:126378351-126413981
1421700_at	Tex16	down	4.087	-2.03104	14.5544	3.56636	chrX:109207128-109240935
1442368_at	Kctd12b	down	3.89195	-1.96049	11.8907	3.05372	chrX:150122453-150123358
1437752_at	Lin28a	down	3.85679	-1.9474	14.6912	4.01592	chr4:133559255-133560800
1425708_at	Rnf17	down	3.8543	-1.94647	14.3844	3.76777	chr14:57021419-57082271
1452424_at	Lpar4	up	3.81822	1.9329	5.3393	20.3899	chrX:104125764-104127103
1449239_at	1700045I19Rik	down	3.77957	-1.91822	15.2905	3.98085	chrX:160198071-160199261
1435192_at	Sox3	down	3.73065	-1.89943	51.9609	14.5875	chrX:58144540-58145249
1453357_at	Tdrd9	down	3.63338	-1.86131	41.3811	12.0228	chr12:113279923-113307070
1425942_a_at	Gpm6b	down	3.56332	-1.83322	58.5043	16.668	chrX:162782623-162821932
1426225_at	Rbp4	down	3.53237	-1.82064	41.0733	11.609	chr19:38191118-38199805
1446051_at	Gm1140	down	3.52408	-1.81724	42.9801	12.5629	chrX:64959442-64960163
1429452_x_at	Pisd-ps3	down	3.49886	-1.80689	30.8259	8.76266	chr11:3025468-3059994
1420064_s_at	Tktl1	down	3.4659	-1.79323	83.0846	26.1259	chrX:71453373-71453826
1434137_x_at	Zg16	up	3.45363	1.78811	10.0408	35.4194	chr7:134193675-134193993
1420594_at	Bard1	down	3.38863	-1.7607	19.3183	5.89214	chr1:71076933-71149492
1449567_at	Tktl1	down	3.38622	-1.75968	63.6844	19.661	chrX:71422597-71453837
1433607_at	Cbln4	up	3.36279	1.74966	17.6637	59.0715	chr2:171861726-171862507
1421278_s_at	Spna1	up	3.35492	1.74628	14.3571	48.1884	chr1:176102938-176178581
1422966_a_at	Tfrc	down	3.35087	-1.74453	26.9178	8.14773	chr16:32609036-32630674
1427198_at	BC022960	down	3.29607	-1.72075	26.6628	8.23682	chrX:165806836-165808074
1421183_at	Tex12	down	3.27563	-1.71177	82.9844	27.236	chr9:50364922-50369430
1449103_at	Tex101	down	3.26405	-1.70666	53.5202	17.2231	chr7:25453025-25457061
1420647_a_at	Krt8	up	3.23899	1.69555	8.60413	27.7032	chr15:101827141-101834714
1438239_at	Mid1	down	3.22073	-1.68739	36.86	13.8233	chrX:166413161-166413986
1439604_at	Adamts16	up	3.21469	1.68468	14.6609	46.6205	chr13:70866677-70867343
1436600_at	Tox3	down	3.19772	-1.67704	20.202	6.42127	chr8:92770793-92771715
1418318_at	Rnf128	down	3.16854	-1.66382	22.5946	7.42575	chrX:136145158-136207908
1427291_at	Sycp1	down	3.15701	-1.65856	95.7795	31.4246	chr3:102622421-102740023
1441701_at		down	3.10192	-1.63316	11.8043	3.84153	chr16:33393516-33394067
1450606_at	Pnmt	up	3.09213	1.6286	4.62114	14.4244	chr11:98247945-98249411
1449253_at	Smc1b	down	3.07657	-1.62132	57.9457	19.5057	chr15:84895118-84962390
1449465_at	Reln	down	3.06771	-1.61716	40.3188	13.8195	chr5:21390269-21850516
1435493_at	Dsp	up	3.06582	1.61627	34.4072	105.447	chr13:38289796-38290444
1420433_at	Taf7l	down	3.06271	-1.61481	106.373	36.3313	chrX:130994650-131011029
1445241_at	Rab11fip4	down	3.05678	-1.61201	24.0136	7.97762	chr11:79506817-79507515
1449534_at	Sycp3	down	3.02838	-1.59855	117.276	40.6767	chr10:87922331-87935981
1450140_a_at	Cdkn2a	down	3.0157	-1.59249	11.2348	3.78678	chr4:88920448-88940503
1434960_at	Taf9b	down	3.00092	-1.58541	71.5914	24.5011	chrX:103402212-103403108
1438954_x_at	Figf	down	2.99921	-1.58458	21.1159	7.04639	chrX:160838594-160838901
1429324_at	1700012A16Rik	down	2.98844	-1.57939	24.6656	8.35572	chr1:155272297-155299715
1435365_at	4732415M23Rik	down	2.97553	-1.57315	17.5256	5.984	chr8:125736757-125745945
1435494_s_at	Dsp	up	2.96235	1.56674	36.705	109.338	chr13:38289796-38290444
1424451_at	Acaa1b	down	2.96185	-1.5665	22.3071	7.8521	chr9:119250617-119259285
1423691_x_at	Krt8	up	2.96102	1.56609	6.36566	19.6079	chr15:101827136-101834920
1438273_at	Gm13718	down	2.95722	-1.56424	16.5719	5.66993	chr2:84508034-84508938
1423860_at	Ptgds	up	2.95201	1.5617	13.863	40.9649	chr2:25322229-25325362
1440319_at	Rbm44	down	2.94909	-1.56027	31.9201	11.1483	chr1:93063519-93066870
1418478_at	Lmo1	down	2.9382	-1.55493	13.6131	4.66304	chr7:116282077-116314027
1435998_at	Ccnb1ip1	down	2.93673	-1.55421	25.9408	8.88574	chr14:51408924-51413393
1437813_at	Aim1l	down	2.91196	-1.54199	15.3279	5.27556	chr4:133637302-133648417
1429863_at	Lonrf3	down	2.89788	-1.535	172.248	60.102	chrX:33868403-33902338
1460229_at	Stag3	down	2.88832	-1.53023	58.1389	21.1471	chr5:138721778-138753621
1435989_x_at	Krt8	up	2.87911	1.52562	5.21337	15.6313	chr7:24143492-24143847
1428358_at	Zg16	up	2.87588	1.524	5.36252	15.3905	chr7:134193669-134195494
1435412_at	1700007E06Rik	down	2.86891	-1.5205	24.8211	8.79071	chr15:89220603-89227859
1436188_a_at	Ndrg4	down	2.86712	-1.5196	115.636	40.9868	chr8:98238379-98238856
1438953_at	Figf	down	2.83379	-1.50273	20.1977	7.06329	chrX:160838594-160838901
1454032_at	Neto2	down	2.83059	-1.5011	13.6391	4.94203	chr8:88164061-88224792
1421277_at	Spna1	up	2.81543	1.49336	7.09267	20.3781	chr1:176102938-176178581
1444122_at	Sycp2	down	2.793	-1.48181	44.9166	17.0016	chr2:178080714-178084832
1439300_at	Chic1	down	2.78883	-1.47966	21.0207	7.46062	chrX:100586283-100587014
1460015_at	Sohlh1	down	2.73984	-1.45409	38.4248	14.4819	chr2:25698518-25701880
1429564_at	Pcgf5	down	2.7382	-1.45323	235.866	87.4389	chr19:36486445-36531002
1442145_at	Atp13a3	down	2.73049	-1.44916	43.9154	16.4531	chr16:30315628-30343994
1428685_at	Syce1	down	2.73008	-1.44894	46.4026	17.452	chr7:147963128-147973752
1448169_at	Krt18	up	2.72478	1.44614	5.61125	16.3139	chr15:101858646-101862453
1438428_at	LOC100504883	down	2.72436	-1.44592	10.5774	3.93807	chr1:16985022-16985759
1449347_a_at	LOC100505359 /// Xlr4a /// Xlr4b /// Xlr4c	down	2.71262	-1.43969	143.863	54.1865	chrX:70459703-70467795
1420719_at	Tex15	down	2.70983	-1.4382	167.796	63.3905	chr8:34681015-34696055
1423859_a_at	Ptgds	up	2.7091	1.43782	57.7829	157.672	chr2:25322229-25325362
1449170_at	Piwil2	down	2.70349	-1.43483	93.9711	36.223	chr14:70772284-70828901
1424030_at	Grhl1	down	2.69958	-1.43273	14.1225	5.19632	chr12:25257148-25302256
1429818_at	2410012M07Rik	down	2.69723	-1.43148	11.746	4.37017	chr9:98765185-98766999
1451140_s_at	Prkag2	down	2.69544	-1.43052	43.0986	16.1265	chr5:24368561-24606445
1449036_at	Rnf128	down	2.68812	-1.4266	16.0828	6.12513	chrX:136145158-136207908
1426615_s_at	Ndrg4	down	2.6836	-1.42417	235.155	89.1804	chr8:98226953-98239019
1440290_at	Gm10010	down	2.68008	-1.42228	12.9788	4.84266	chr9:3140172-3140745
1418263_at	Ddx25	down	2.67979	-1.42212	35.937	13.8767	chr9:35349429-35366064
1452496_at	Atp11c	down	2.6784	-1.42137	31.7343	11.8911	chrX:57478799-57520007
1437760_at	Galnt12	down	2.67345	-1.4187	35.5129	13.4176	chr4:47116970-47135917
1440482_at	Vps13a	down	2.6664	-1.41489	12.33	4.66715	chr19:16709697-16716134
1422836_at	Mbnl3	down	2.66566	-1.41449	46.3835	17.4379	chrX:48473257-48559167
1431403_a_at	Mtap7d2	down	2.64551	-1.40355	40.1336	15.1598	chrX:155897056-155924555
1439944_at		down	2.63529	-1.39796	84.4678	32.551	chr3:82640444-82641062
1457930_at	Kdm5c	up	2.59695	1.37682	14.743	38.5005	chrX:148691371-148692025
1427138_at	Ccdc88c	down	2.59385	-1.3751	42.7296	16.8463	chr12:102149732-102151504
1438820_at	Rnf17	down	2.59108	-1.37355	69.4367	27.5433	chr14:57100802-57108275
1419729_at	Tex11	down	2.587	-1.37128	63.9156	26.1141	chrX:98033986-98255006
1428838_a_at	Dck	down	2.58697	-1.37127	19.4672	7.95622	chr5:89193971-89212302
1449819_at	Dmc1	down	2.58507	-1.37021	22.8854	9.05328	chr15:79391927-79435518
1460226_at	Trap1a	down	2.5849	-1.37011	50.3873	19.8358	chrX:135868221-135872707
1426309_at	Asb9	down	2.58094	-1.3679	39.5914	15.7302	chrX:160944299-160977686
1439476_at	Dsg2	up	2.57283	1.36336	9.54663	24.6165	chr18:20761389-20763027
1428852_at	Dock3	down	2.57112	-1.3624	21.2877	8.42432	chr9:106793877-106796962
1419029_at	Ero1l	down	2.56504	-1.35898	109.06	43.1558	chr7:112400397-112402780
1451532_s_at	Steap1	down	2.56409	-1.35845	12.173	4.76247	chr5:5736321-5749309
1419340_at	Mov10l1	down	2.56093	-1.35667	34.8609	13.8857	chr15:88813424-88885581
1431026_at	Naa30	down	2.55952	-1.35587	54.846	21.5766	chr14:49791900-49808078
1453133_at	Slc25a31	down	2.55566	-1.3537	256	104.396	chr3:40512776-40529515
1436944_x_at	Pisd-ps1 /// Pisd-ps3	down	2.55276	-1.35206	167.69	65.7005	chr11:3031694-3031943
1449502_at	Dazl	down	2.55234	-1.35182	625.697	249.859	chr17:50418719-50432961
1423832_at	Prkag2	down	2.54486	-1.34759	14.5062	5.80405	chr5:24368561-24606445
1454737_at	Dusp9	down	2.54229	-1.34613	15.2384	6.1467	chrX:70886957-70888851
1453775_at	Rictor	down	2.5402	-1.34494	39.4106	15.9687	chr15:6746171-6747412
1432159_a_at	Tex13	down	2.53735	-1.34332	37.1415	15.0256	chrX:137343806-137345336
1420803_at	Tex18	down	2.53226	-1.34042	86.8851	36.5519	chr10:86376243-86377425
1423581_at	Nmt2	down	2.52765	-1.3378	155.477	62.3756	chr2:3201544-3243641
1456329_at	Prtg	down	2.50854	-1.32685	18.3154	7.30897	chr9:72763101-72763984
1434742_s_at	Aifm3	down	2.50495	-1.32478	25.0648	10.1345	chr16:17506322-17507574
1456515_s_at	Tcfl5	down	2.49985	-1.32184	151.024	62.1225	chr2:180356658-180357021
1447831_s_at	Mtmr7	down	2.49854	-1.32109	54.5484	22.3727	chr8:41636452-41636690
1417714_x_at	Hba-a1 /// Hba-a2	up	2.49117	1.31682	34.893	91.3599	chr11:32183686-32184493
1431751_a_at	Mpped2	down	2.4904	-1.31638	13.3539	5.39946	chr2:106535757-106707361
1456208_at	Gpat2	down	2.4841	-1.31273	44.5105	18.4831	chr2:127258767-127261827
1443437_at		down	2.48026	-1.31049	71.7509	29.2846	chr3:82641752-82642347
1430364_at	Atf7ip2	down	2.47455	-1.30716	12.0668	4.9743	chr14:57034391-57035341
1450000_at	Nlrp4c	down	2.47383	-1.30675	56.564	23.6381	chr7:6017316-6056750
1420585_a_at	Nxf2	down	2.45506	-1.29576	106.753	44.8078	chrX:131479069-131499293
1423355_at	Snap29	down	2.44206	-1.2881	17.8181	7.3134	chr16:17406095-17430917
1449268_at	Gfpt1	down	2.4416	-1.28783	25.183	10.3913	chr6:86992837-87039705
1433845_x_at	Dusp9	down	2.42015	-1.2751	16.2075	6.81988	chrX:70886957-70888851
1429981_a_at	Rimklb	down	2.41852	-1.27413	12.4108	5.2726	chr6:122397313-122414227
1435532_at	Rimklb	down	2.41683	-1.27312	24.3267	10.3959	chr6:122405336-122409314
1448014_s_at	Usp24	down	2.41594	-1.27259	64.643	26.8966	chr4:106088622-106112423
1422054_a_at	Skil	down	2.41157	-1.26997	14.0514	5.85327	chr3:30995754-31018070
1440910_at	C77370	down	2.41106	-1.26967	119.161	49.4897	chr1:73569418-73572201
1417419_at	Ccnd1	down	2.40952	-1.26875	25.6617	10.7297	chr7:152115835-152126195
1424724_a_at	D16Ertd472e	down	2.3937	-1.25924	13.6308	5.72952	chr16:78542887-78576892
1425468_at	Plp1	up	2.39131	1.2578	50.8445	121.734	chrX:133354968-133372872
1429203_at	2410076I21Rik	down	2.39067	-1.25742	29.6869	12.6889	chr9:58500662-58589363
1424847_at	Nefh	down	2.38779	-1.25568	14.7577	6.204	chr11:4838443-4848116
1437693_at	D1Pas1	down	2.37368	-1.24713	18.926	8.14578	chr1:188793831-188794696
1460191_at	Ykt6	down	2.37171	-1.24593	32.7383	13.8212	chr11:5855781-5867783
1440882_at	Lrp8	down	2.36722	-1.2432	18.8507	7.95838	chr4:107545430-107546503
1434975_x_at	Pisd-ps3	down	2.36499	-1.24184	153.423	64.8658	chr11:3031591-3031950
1417960_at	Cpeb1	down	2.35427	-1.23528	25.8065	11.0477	chr7:88491911-88600351
1448260_at	Uchl1	down	2.35247	-1.23418	137.895	59.4397	chr5:67067477-67078473
1440692_at	Gm364	down	2.35203	-1.23391	47.3412	20.3472	chrX:54717440-54741946
1453008_at	Trnp1	down	2.34836	-1.23166	17.8777	7.75363	chr2:154042527-154043327
1455378_at	Rimkla	down	2.34377	-1.22883	14.4301	6.26777	chr4:119137883-119138940
1448826_at	Myh6	down	2.34249	-1.22805	18.6885	8.07342	chr14:55560759-55584708
1440355_at	Kctd12b	down	2.34006	-1.22654	15.8483	6.79832	chrX:150119696-150120550
1450016_at	Ccng1	down	2.33864	-1.22567	80.8358	35.1816	chr11:40562053-40568788
1418488_s_at	Ripk4	down	2.32502	-1.21724	28.0943	12.7264	chr16:97963541-97985394
1436837_at	Mael	down	2.32483	-1.21712	196.836	87.6999	chr1:168131502-168136048
1441985_at	4933416C03Rik	down	2.32358	-1.21635	12.9821	5.74568	chr10:115548721-115549385
1421514_a_at	Scml2	down	2.31828	-1.21305	139.993	62.0078	chrX:157562199-157694818
1421881_a_at	Elavl2	down	2.31631	-1.21183	36.4128	15.7626	chr4:90917387-91038745
1429013_at	Mtap7d2	down	2.31575	-1.21148	44.7306	19.5114	chrX:155935625-155936689
1455238_at	Mum1l1	down	2.31357	-1.21012	333.812	143.71	chrX:135772121-135772874
1436311_at	Gemin5	down	2.30822	-1.20678	18.3339	8.00491	chr11:57934069-57961392
1448296_x_at	Tuba3a	down	2.30491	-1.20471	630.739	282.061	chr6:145566751-145569984
1419240_at	Tex14	down	2.30368	-1.20394	77.2983	34.1832	chr11:87299787-87369324
1424983_a_at	2700078E11Rik	down	2.30108	-1.20231	41.1234	18.1669	chr19:60601877-60656884
1440437_at	Herc1	down	2.29775	-1.20022	16.1458	7.00268	chr9:66314304-66315769
1424890_at	Bnc1	down	2.29605	-1.19915	63.6577	28.0416	chr7:89111539-89137178
1437107_at	Rab6b	down	2.29373	-1.1977	21.0384	9.1994	chr9:103014152-103087159
1419414_at	Gng13	down	2.29097	-1.19596	11.7848	5.35859	chr17:25854183-25856351
1422678_at	Dgat2	down	2.28962	-1.19511	25.1037	11.239	chr7:106302170-106331225
1428459_at	Pramef12	down	2.28292	-1.19088	39.985	18.0905	chr4:143981576-143998367
1456482_at	Pik3r3	down	2.27722	-1.18728	67.7288	29.9473	chr4:115974436-115975661
1429759_at	Rps6ka6	down	2.27271	-1.18442	70.5315	31.0893	chrX:108501487-108530752
1452514_a_at	Kit	down	2.27159	-1.1837	83.6699	37.3291	chr5:76045118-76052719
1424152_at	Sall4	down	2.27143	-1.1836	97.644	44.1004	chr2:168573832-168578024
1430150_at	Dcp2	down	2.26726	-1.18095	13.5957	6.01808	chr18:44540162-44577605
1435009_at	Slc9a6	down	2.26596	-1.18012	42.7625	19.1119	chrX:53891488-53917406
1453366_at	Tdrkh	down	2.26476	-1.17936	46.2249	21.0982	chr3:94217186-94230309
1440046_at	Fam199x	up	2.25983	1.17621	7.14803	16.1164	chrX:133611350-133612027
1457145_at	Plekhg4	down	2.25682	-1.17429	17.2834	7.67582	chr8:107904393-107906760
1451061_at	1700018B24Rik	down	2.2549	-1.17306	66.4484	29.8177	chr3:48409653-48413023
1424153_s_at	Sall4	down	2.25192	-1.17115	17.9187	8.04051	chr2:168573832-168578024
1460307_at	Akt3	down	2.23846	-1.1625	21.3946	9.70547	chr1:178953924-179178875
1418253_a_at	Hspa4l	down	2.23269	-1.15878	76.0553	34.4839	chr3:40549417-40594370
1417823_at	Gcat	down	2.22189	-1.15179	28.2545	12.7893	chr15:78861303-78868784
1457046_s_at	C77370	down	2.22032	-1.15077	32.1079	14.4642	chrX:101281880-101283096
1448990_a_at	Myo1b	down	2.22015	-1.15066	41.1813	18.6357	chr1:51806601-51964160
1422933_at	Xlr5a /// Xlr5b /// Xlr5c	down	2.21533	-1.14752	63.4893	29.2999	chrX:70396595-70403739
1449336_a_at	Slk	down	2.21492	-1.14725	84.6848	38.5907	chr19:47654508-47718629
1434739_at	Fmr1nb	down	2.21213	-1.14543	27.4728	12.7178	chrX:66015028-66057768
1421882_a_at	Elavl2	down	2.20612	-1.14151	108.009	49.397	chr4:90917387-91038745
1419540_at	Fthl17 /// Gm14499 /// Gm14511 /// Gm5634	down	2.20196	-1.13879	127.519	59.4018	chrX:8610618-8611457
1438256_at	Eif5a2	down	2.1987	-1.13665	28.015	13.1396	chr3:28695607-28696487
1434353_at	Sfmbt2	down	2.19836	-1.13643	57.5248	26.4849	chr2:10515678-10516879
1419322_at	Fgd6	down	2.19817	-1.13631	16.6274	7.56209	chr10:93565987-93604749
1416311_s_at	Tuba3a /// Tuba3b	down	2.19743	-1.13582	510.205	237.877	chr6:145566751-145569984
1433523_at	Radil	down	2.19699	-1.13553	14.2932	6.55293	chr5:142960793-142961947
1421054_at	Xpo4	down	2.19413	-1.13365	17.1114	7.81762	chr14:58199579-58283793
1448271_a_at	Ddx21	down	2.17939	-1.12392	64.6422	29.7897	chr10:62042539-62061938
1420383_a_at	Col4a3bp	down	2.17904	-1.12369	39.3814	18.3707	chr13:97312694-97409114
1427344_s_at	Rasd2	down	2.17399	-1.12034	16.6323	7.78479	chr8:77738400-77748010
1439747_at	Ptges	up	2.17379	1.12021	6.57589	14.3583	chr2:30744993-30745475
1439163_at	Zbtb16	down	2.17358	-1.12007	41.9381	19.7469	chr9:48462388-48463099
1418723_at	Lpar3	down	2.16555	-1.11473	17.6717	8.20988	chr3:145883926-145949178
1425101_a_at	Fkbp6	down	2.16205	-1.1124	137.418	64.6564	chr5:135813239-135825895
1419542_at	Dazl	down	2.16036	-1.11127	468.019	221.117	chr17:50418719-50432961
1427025_at	Mtmr7	down	2.15711	-1.1091	34.2207	16.1623	chr8:41636451-41649420
1449392_at	Hsd17b1	up	2.15472	1.1075	92.8573	200.758	chr11:100939724-100941840
1452226_at	Rcc2	down	2.15111	-1.10508	130.324	61.3032	chr4:140271779-140279135
1442099_at	Usp31	down	2.14841	-1.10327	14.299	6.6885	chr7:128791180-128791936
1445191_at	Exd1	down	2.14281	-1.09951	14.9573	7.19186	chr2:119345112-119345816
1433434_at	AW551984	up	2.14111	1.09836	11.8678	25.413	chr9:39395092-39398858
1423327_at	Rpl39l	down	2.14066	-1.09806	236.584	113.636	chr16:10170320-10175004
1435353_a_at	Pisd-ps1 /// Pisd-ps3	down	2.13751	-1.09593	23.6728	11.0752	chr11:3030242-3032519
1422830_s_at	Drd4	down	2.13578	-1.09476	32.1277	14.4188	chr7:148477917-148480896
1428827_at	Whsc1	down	2.13311	-1.09296	42.3762	19.8714	chr5:34207307-34238648
1424303_at	Depdc7	down	2.12012	-1.08414	22.1079	10.4998	chr2:104561938-104582972
1416184_s_at	Hmga1 /// Hmga1-rs1	down	2.11706	-1.08206	40.1161	19.257	chr17:27693548-27700616
1448389_at	Wdr5	down	2.11459	-1.08038	53.9103	25.7547	chr2:27370724-27392055
1449210_at	Igf2bp1	down	2.11237	-1.07886	21.5531	10.4061	chr11:95822908-95867291
1449052_a_at	Dnmt3b	down	2.10869	-1.07635	144.712	69.1889	chr2:153475192-153513458
1416652_at	Aspn	up	2.10465	1.07358	6.96491	14.3994	chr13:49639811-49662929
1452114_s_at	Igfbp5	up	2.09926	1.06988	46.1206	94.8048	chr1:72904503-72921443
1434381_at	Atmin	down	2.09372	-1.06607	16.7994	8.0385	chr8:119467301-119482417
1421595_at	Fam184b	down	2.09349	-1.06591	17.2905	8.25993	chr5:45943802-46030664
1443245_at	Gm4349	up	2.09322	1.06572	6.16779	12.5636	chr3:95234346-95235007
1427638_at	Zbtb16	down	2.09057	-1.0639	14.0951	6.6868	chr9:48465021-48644327
1453165_at	Mettl4	down	2.09044	-1.06381	27.9163	13.451	chr17:95125275-95147094
1431014_at	Cecr2	down	2.08989	-1.06343	12.0558	5.77809	chr6:120712176-120718099
1424349_a_at	Lpgat1	down	2.08834	-1.06236	97.8742	46.8583	chr1:193542420-193603856
1441984_at	Clspn	down	2.08779	-1.06197	14.7	6.99983	chr4:126234210-126237571
1421883_at	Elavl2	down	2.08751	-1.06178	70.4372	34.1603	chr4:90917387-91038745
1427975_at	Rasl10a	down	2.08626	-1.06092	16.7866	7.93815	chr11:4958130-4960388
1441045_at	Ddx43	down	2.07768	-1.05497	38.6836	18.944	chr9:78265926-78271394
1435766_at	Pphln1	down	2.06861	-1.04866	48.415	23.8653	chr15:93228785-93320089
1422894_at	Sfmbt1	down	2.06648	-1.04717	32.358	15.8135	chr14:31528878-31631894
1454866_s_at	Clic6	down	2.06616	-1.04695	23.9387	12.0205	chr16:92540403-92541489
1428882_at	Wipi2	down	2.06604	-1.04687	50.2057	24.422	chr5:143105495-143143399
1422893_at	Sfmbt1	down	2.0635	-1.04509	26.4355	12.9609	chr14:31528878-31631894
1416552_at	Dppa5a	down	2.06156	-1.04373	18.6863	9.17602	chr5:29864488-29865233
1442142_at	2700050L05Rik	down	2.05591	-1.03978	22.0353	10.563	chr7:140829375-140842293
1437965_at	Heatr1	down	2.0558	-1.0397	12.4792	6.16219	chr13:12510278-12510927
1451047_at	Itm2a	up	2.05016	1.03573	275.008	562.645	chrX:104592533-104598677
1418911_s_at	Acsl4	up	2.04713	1.0336	31.6378	64.8358	chrX:138753038-138825050
1435868_at	Ankrd13c	down	2.04088	-1.02919	18.5825	9.08882	chr3:157610272-157669184
1443870_at	Abcc4	down	2.03998	-1.02855	19.9624	9.85714	chr14:118881913-118889789
1438410_at	Prtg	down	2.03963	-1.02831	11.1167	5.49591	chr9:72764201-72765114
1455657_at	Smg1	down	2.03889	-1.02779	67.0784	33.2748	chr7:125277904-125283312
1428826_at	Nr6a1	down	2.03853	-1.02753	15.4727	7.59532	chr2:38578891-38581530
1417482_at	Tex19.1	down	2.03623	-1.0259	83.5191	42.4525	chr11:121007456-121009633
1460038_at	Pou3f1	down	2.03557	-1.02543	14.4123	7.19025	chr4:124336353-124337899
1417254_at	Spata5	down	2.02923	-1.02093	175.353	86.906	chr3:37319218-37478011
1438540_at	Col25a1	up	2.02766	1.01982	16.3897	33.4589	chr3:130302149-130302802
1429239_a_at	Stard4	down	2.02272	-1.0163	47.8403	23.7506	chr18:33361065-33363838
1437637_at	Phtf2	down	2.02067	-1.01483	39.9452	19.8365	chr5:20265549-20266900
1418079_at	Psme3	down	2.01584	-1.01138	79.0365	39.4709	chr11:101177526-101184851
1439207_at	Pnma5	down	2.01189	-1.00855	30.0272	15.3916	chrX:70279321-70280685
1441069_at	Zdhhc23	down	2.01173	-1.00843	21.6483	10.8334	chr16:43965149-43965715
1418351_a_at	Dnmt3b	down	2.00995	-1.00716	44.2619	22.2056	chr2:153475192-153513458
1423413_at	Ndrg1	down	2.00986	-1.00709	12.5474	6.22344	chr15:66760882-66801201
1449847_a_at	Col4a3bp	down	2.00769	-1.00554	10.8922	5.47562	chr13:97312694-97409114
1436368_at	Slc16a10	down	2.00113	-1.00081	13.5564	6.77617	chr10:39755497-39776426
1458447_at	Cenpf	down	1.99818	-0.998685	43.116	21.4872	chr1:191502908-191511965
1424077_at	Gdpd1	down	1.99794	-0.998515	43.7681	21.9542	chr11:86847294-86887622
1424939_at	Asz1	down	1.99285	-0.994836	84.1869	43.1231	chr6:18000848-18059055
1459875_x_at	5730494M16Rik	down	1.99258	-0.99464	19.4993	9.94652	chr18:25297107-25297265
1422308_a_at	Lgals7	up	1.99256	0.994622	90.3594	180.022	chr7:29649487-29651228
1425108_a_at	Smagp	down	1.98943	-0.992358	40.0155	20.2895	chr15:100451774-100467286
1440815_x_at	Gm8267	down	1.98671	-0.990378	36.9918	19.0702	chr14:43944706-43944994
1456091_at	Sec22c	down	1.98476	-0.988965	12.5296	6.32974	chr9:121591246-121592873
1449740_s_at	Dsg2	up	1.98416	0.988528	10.2122	20.2579	chr18:20762393-20762802
1418898_at	Lin7c	down	1.98348	-0.988033	49.3757	24.9714	chr2:109731014-109738676
1453313_at	Sesn3	down	1.98307	-0.987736	36.7206	18.6428	chr9:14080848-14130580
1456891_at	Dennd2c	down	1.98118	-0.986362	19.112	9.69874	chr3:102972688-102973654
1425347_a_at	Zfp318	down	1.98107	-0.98628	26.3555	13.2621	chr17:46521068-46550818
1435302_at	Taf4b	down	1.97968	-0.985266	85.1288	43.3652	chr18:15000411-15058152
1417184_s_at	Hbb-b1 /// Hbb-b2 /// LOC100503605	up	1.97952	0.985151	725.092	1475.56	chr7:110961037-110962435
1440244_at	Erg	down	1.97938	-0.98505	21.4262	10.991	chr16:95580775-95581556
1448639_a_at	Spata5	down	1.97875	-0.984592	185.012	94.4393	chr3:37319218-37478011
1455727_at	Zrsr2	down	1.97591	-0.982514	155.24	79.061	chrX:160390544-160396252
1453078_at	2610002M06Rik	down	1.97261	-0.980106	16.9032	8.75108	chrX:104978092-104980504
1433902_at	Kbtbd8	down	1.96961	-0.977909	25.3615	13.2283	chr6:95078485-95079787
1435227_at	Bcl11b	up	1.96929	0.977675	12.3327	24.3009	chr12:109150759-109152182
1426286_at	Noc3l	down	1.96788	-0.976644	62.3842	32.1511	chr19:38863556-38893710
1452967_at	Gtsf1	down	1.96743	-0.976312	61.6587	32.2482	chr15:103232888-103255962
1426387_x_at	C330019G07Rik /// Pisd /// Pisd-ps1 /// Pisd-ps3	down	1.96479	-0.974374	110.618	56.3644	chr11:3029361-3032095
1428543_at	Ppat	down	1.96346	-0.973401	61.0177	31.237	chr5:77342298-77348485
1425317_x_at	Stk31	down	1.96095	-0.97155	92.4069	48.5452	chr6:49345602-49419499
1420150_at	Spsb1	up	1.96076	0.97141	25.3039	49.0152	chr4:149270394-149270747
1436128_at	Plekha8	down	1.95634	-0.968155	30.7551	15.8841	chr6:54574170-54591027
1454655_at	Dgkd	down	1.95514	-0.967273	14.6424	7.55033	chr1:89834811-89841754
1456509_at	1110032F04Rik	up	1.95376	0.966251	6.34994	12.5082	chr3:68675420-68676081
1419152_at	2810417H13Rik	up	1.95247	0.965298	20.6552	40.2688	chr9:65738043-65751073
1428617_at	Hcfc2	down	1.95065	-0.963953	136.521	70.0827	chr10:82161875-82204135
1420448_at	Rhox2a	down	1.94874	-0.962545	33.5359	17.2033	chrX:34784986-34912221
1442025_a_at		down	1.94831	-0.962221	24.2313	12.5767	chr9:48459907-48460814
1420979_at	Pak1	down	1.94698	-0.961238	14.588	7.64109	chr7:104991479-105060890
1452454_at	Sdad1	down	1.94654	-0.960908	160.632	82.7959	chr5:92715522-92720146
1423556_at	Akr1b7	up	1.94632	0.960748	27.7334	53.9829	chr6:34362359-34373142
1421357_at	Gtf2a1	down	1.94591	-0.960444	22.7852	11.9202	chr12:92797600-92825242
1428942_at	Mt2	down	1.94518	-0.959903	425.876	222.263	chr8:96696681-96697464
1452757_s_at	Hba-a1 /// Hba-a2	up	1.94122	0.956964	807.226	1615.38	chr11:32183678-32184486
1439189_at	Fnip2	down	1.93478	-0.952173	41.7644	21.7021	chr3:79259895-79261427
1424367_a_at	Homer2	down	1.93303	-0.950864	19.307	10.0544	chr7:88754615-88851824
1435303_at	Taf4b	down	1.93141	-0.949655	56.6932	29.532	chr18:15000411-15058152
1428696_at	Rftn1	down	1.93135	-0.949612	32.6514	17.0388	chr17:50132278-50133655
1438789_s_at	Dpysl3	down	1.92691	-0.946288	23.093	12.0009	chr18:43483669-43484053
1419635_at	4833420G17Rik	down	1.92582	-0.945473	44.9323	23.2947	chr13:120251565-120274925
1441960_x_at	5730494M16Rik	down	1.92574	-0.94541	59.1103	30.8148	chr18:25297106-25297304
1427242_at	Ddx4	down	1.92303	-0.943378	212.597	113.201	chr13:113388542-113441628
1421005_at	Cep110	down	1.91805	-0.939639	24.0827	12.4709	chr2:34975456-35015863
1428361_x_at	Hba-a1 /// Hba-a2	up	1.91711	0.938932	1130.6	2232.32	chr11:32183678-32184486
1449450_at	Ptges	up	1.91519	0.93749	14.1306	27.077	chr2:30746075-30758784
1424653_at	Tspan15	up	1.91516	0.937465	20.0241	38.4696	chr10:61650103-61693958
1424211_at	Slc25a33	down	1.9149	-0.937266	82.659	43.1379	chr4:149118144-149148327
1429701_at	Mageb16	down	1.91298	-0.935818	56.9216	29.9054	chr6:60719512-60721141
1418414_at	Kcnh1	up	1.91125	0.934518	6.84401	13.1651	chr1:194014775-194331220
1434239_at	Rrp12	down	1.91098	-0.934311	24.3261	12.7819	chr19:41937333-41945424
1440248_at	Casc4	down	1.90765	-0.931797	48.2527	25.194	chr2:121692861-121728844
1418486_at	Vnn1	up	1.90736	0.931578	63.6615	121.444	chr10:23614493-23625146
1427225_at	Epn2	down	1.90682	-0.93117	51.1961	26.9455	chr11:61331035-61393164
1429687_at	Cox7b2	down	1.89832	-0.924723	21.985	11.7366	chr5:71834060-71939455
1446345_at		down	1.8981	-0.924558	33.1499	17.4479	chrX:74766865-74767537
1449578_at	Supt16h	down	1.89679	-0.923558	58.0163	30.6313	chr14:52780112-52816897
1422979_at	Suv39h2	down	1.89587	-0.922861	53.0747	28.0052	chr2:3375469-3392241
1451436_at	Sbno1	down	1.89368	-0.921195	144.029	77.0056	chr5:124823170-124837554
1427189_at	Arih1	down	1.89313	-0.920772	115.713	61.2198	chr9:59239752-59334463
1453599_at	Trim71	down	1.89062	-0.91886	70.1096	37.9149	chr9:114420356-114421715
1453375_at	4930422N03Rik	down	1.88775	-0.916665	26.5514	14.3025	chrX:155997909-155999906
1418794_at	Cds2	down	1.887	-0.916091	12.472	6.58466	chr2:132088960-132131880
1427209_at	Baz2a	down	1.88461	-0.914264	15.2239	8.11688	chr10:127528668-127564149
1424072_at	2010107G23Rik	down	1.88351	-0.913427	19.3599	10.4717	chr10:61570954-61573716
1460400_at	Spast	down	1.88233	-0.912518	48.3449	25.7699	chr17:74738483-74788364
1418761_at	Igf2bp1	down	1.88088	-0.911406	19.0369	10.5025	chr11:95822908-95867291
1423608_at	Itm2a	up	1.88055	0.911155	669.284	1253.77	chrX:104592533-104598677
1415832_at	Agtr2	up	1.87857	0.909638	50.0007	93.3545	chrX:21061669-21066290
1448571_a_at	Gmfb	down	1.87603	-0.907685	70.5619	37.8532	chr14:47427825-47441837
1423064_at	Dnmt3a	down	1.87468	-0.906642	38.8667	20.7872	chr12:3835020-3914441
1442316_x_at	Trp53bp1	down	1.87441	-0.906436	17.3987	9.28022	chr2:121052966-121053499
1454138_a_at	Stk31	down	1.87399	-0.90611	89.7622	49.0392	chr6:49389095-49419501
1427941_at	Dicer1	down	1.87254	-0.904993	86.6483	46.5555	chr12:105929645-105990162
1445957_at		down	1.87013	-0.903141	21.8205	11.7005	chr12:109836920-109837728
1432458_at	1700011F14Rik	down	1.86669	-0.900479	11.1779	6.1745	chr19:58586482-58627575
1434109_at	Sh3bgrl2	down	1.86648	-0.900317	65.9096	35.4055	chr9:83441965-83494106
1427559_a_at	Atf2	down	1.86143	-0.896411	21.8017	11.7088	chr2:73656963-73730685
1451718_at	Plp1	up	1.86003	0.895323	122.208	227.388	chrX:133354968-133372872
1451508_at	Larp1b	down	1.8579	-0.893673	49.7412	27.1074	chr3:40754720-40781719
1443877_a_at	Rapgef6	down	1.85596	-0.892167	16.0802	8.64345	chr11:54444763-54456351
1448649_at	Enpep	up	1.85313	0.889961	82.4339	152.692	chr3:128972090-129035647
1447930_at	Baz1a /// LOC100505185	down	1.85282	-0.889726	44.9433	24.2336	chr12:56035744-56087317
1438844_x_at	Spata5	down	1.85085	-0.888187	105.933	58.0159	chr3:37427184-37478012
1453612_at	Nek1	down	1.84817	-0.886094	14.2511	7.79622	chr8:63507455-63565401
1428884_at	Tmem57	down	1.84793	-0.885907	75.3372	41.0667	chr4:134358673-134392806
1428771_at	Klhdc10	down	1.84505	-0.883662	19.2489	10.6253	chr6:30367035-30402137
1434939_at	Foxf1a	down	1.8402	-0.879864	14.4873	7.99488	chr8:123611427-123612050
1451667_at	Fam20b	down	1.83885	-0.8788	15.2886	8.42351	chr1:158608670-158649132
1454944_at	Hic2	down	1.83749	-0.877736	33.3824	18.5052	chr16:17262443-17263523
1452098_at	Chtf18	down	1.83622	-0.876739	15.1022	8.24991	chr17:25855870-25864364
1448302_at	Kctd20	down	1.83483	-0.875647	53.9929	29.6819	chr17:29089418-29106494
1441340_at	Cep68	down	1.83314	-0.874317	12.2687	6.73318	chr11:20138389-20139105
1430220_at	4833420G17Rik	down	1.83196	-0.873389	31.7091	17.2479	chr13:120251582-120253146
1420646_at	Nus1	down	1.82959	-0.871518	31.2373	17.2182	chr10:52137374-52156838
1450846_at	Bzw1	down	1.82947	-0.871428	201.632	110.34	chr1:58449980-58464198
1434456_at	Rundc3b	down	1.82836	-0.870551	97.6621	53.7	chr5:8490333-8491942
1459392_at	Phf8	down	1.8272	-0.869637	15.9578	8.76715	chrX:148059732-148060378
1418371_at	Dynll2	down	1.82677	-0.869294	225.207	123.501	chr11:87793033-87801020
1423720_a_at	Sar1a	down	1.82654	-0.869117	179.738	98.5846	chr10:61143078-61156045
1448786_at	Plbd1	up	1.82492	0.86783	22.2882	40.6784	chr6:136560590-136610715
1422907_at	Gnat2	down	1.82149	-0.86512	17.5014	9.78504	chr3:107895706-107904350
1437177_at	Larp4	down	1.81833	-0.862615	39.7638	21.8498	chr15:99835671-99843999
1427271_at	Zbtb44	down	1.81571	-0.860537	61.5128	34.2404	chr9:30861101-30878071
1429817_at	Sohlh2	down	1.81545	-0.860327	51.3797	28.6246	chr3:54985965-55013877
1450768_at	Dlg1	down	1.81488	-0.859873	63.5085	35.1204	chr16:31664130-31873436
1450385_at	Kpna3	down	1.81162	-0.857279	38.0594	21.0245	chr14:61984022-62058699
1428566_at	Hspbap1	down	1.81088	-0.856694	21.9881	12.3904	chr16:35770460-35826981
1421478_a_at	Zfp318	down	1.80952	-0.855605	28.1192	15.4661	chr17:46523688-46557865
1448013_at	Usp24	down	1.80662	-0.853294	40.9191	22.8175	chr4:106088622-106112423
1439214_a_at	Api5	down	1.80512	-0.852094	42.3945	23.6308	chr2:94253361-94258550
1452254_at	Mtmr9	down	1.80426	-0.851407	36.2515	20.2291	chr14:64142315-64162819
1417420_at	Ccnd1	down	1.80376	-0.851009	57.5778	32.1388	chr7:152115835-152126195
1424981_at	Nln	down	1.80304	-0.850429	36.7635	20.4875	chr13:104813130-104899681
1428927_at	Shq1	down	1.80019	-0.848145	33.1342	18.391	chr6:100523076-100621164
1450068_at	Baz1b	down	1.79999	-0.847991	37.4984	20.8075	chr5:135662748-135720959
1459326_at	D9Ertd256e	down	1.79815	-0.846517	11.4156	6.33817	chr9:109957727-109958389
1434158_at	Gmds	down	1.79662	-0.845288	31.985	17.7624	chr13:31911447-32430483
1418743_a_at	Tesc	up	1.79626	0.844995	40.1628	71.9775	chr5:118477751-118511879
1425341_at	Kcnk3	up	1.7955	0.844388	9.11977	16.3279	chr5:30890578-30927643
1439791_at	Gm527	down	1.79428	-0.843404	29.5751	16.5135	chr12:66022121-66025579
1431805_a_at	Rhpn2	down	1.79386	-0.843064	13.7075	7.64897	chr7:36119332-36177300
1455933_at		down	1.79207	-0.841628	30.5475	17.1101	chr6:49211061-49211867
1460304_a_at	Ubtf	down	1.79169	-0.84132	47.6864	26.6182	chr11:102167305-102177788
1424325_at	Esco1	down	1.79154	-0.841202	76.8257	43.0702	chr18:10566504-10595301
1458708_at		down	1.79127	-0.840979	32.695	18.2469	chr17:32419902-32420600
1425060_s_at	Clip1	down	1.79097	-0.840743	14.2167	7.99266	chr5:124028896-124134352
1422737_at	Ncoa3	down	1.78741	-0.837869	20.4021	11.4527	chr2:165818162-165896980
1447787_x_at	Gjc1	down	1.78715	-0.837658	123.947	69.3564	chr11:102662044-102662295
1423353_at	Crispld1	up	1.78325	0.83451	7.6624	13.62	chr1:17717169-17756425
1434928_at	Gas2l1	down	1.78311	-0.834398	100.012	56.0283	chr11:4960377-4962187
1436790_a_at	Sox11	down	1.78207	-0.833552	20.7965	11.6914	chr12:28024513-28026020
1426892_at	Utrn	down	1.77826	-0.830465	19.7927	11.1674	chr10:12101612-12588964
1457750_at	D16Ertd780e	down	1.77578	-0.828449	18.9469	10.7688	chr16:14433851-14434791
1450883_a_at	Cd36	up	1.77511	0.827911	6.11308	10.8478	chr5:17287507-17341714
1418744_s_at	Tesc	up	1.77447	0.827387	135.095	239.697	chr5:118477751-118511879
1421007_at	Col4a6	up	1.77379	0.826839	8.30808	14.7005	chrX:137599945-137908619
1419637_s_at	4833420G17Rik	down	1.77341	-0.826527	246.45	139.115	chr13:120251565-120274925
1418649_at	Egln3	down	1.77247	-0.825764	12.9226	7.29268	chr12:55279967-55304847
1448971_at	2410022L05Rik	down	1.77196	-0.825348	64.712	36.6986	chr8:13884471-13890270
1436590_at	Ppp1r3b	up	1.77071	0.824325	7.50678	13.6007	chr8:36449491-36451193
1454707_at	2310035C23Rik	down	1.77046	-0.824122	71.8869	40.6137	chr1:107632514-107651772
1424522_at	Heatr1	down	1.76972	-0.823519	102.905	58.5467	chr13:12523257-12531164
1437322_at	Rbm4	down	1.76923	-0.82312	19.142	10.812	chr19:4791154-4791622
1458532_at	Mtr	down	1.76902	-0.822954	14.4966	8.27143	chr13:12304989-12320138
1423869_s_at	Txnrd3	down	1.76599	-0.820477	55.3403	31.4624	chr6:89593981-89625523
1428189_at	5730494M16Rik	down	1.765	-0.819669	51.7398	29.4046	chr18:25296717-25327529
1455367_at	Dnd1	down	1.76347	-0.818417	24.6529	14.2795	chr18:36923323-36923742
1438083_at	Hhip	up	1.76341	0.818369	8.7667	15.4225	chr8:82495570-82496203
1437118_at	Usp7	down	1.76271	-0.817797	17.3842	10.1138	chr16:8705031-8716677
1434326_x_at	Coro2b	up	1.76263	0.817731	12.9047	22.7447	chr9:62267298-62267545
1419636_at	4833420G17Rik	down	1.76156	-0.816856	93.1451	52.8915	chr13:120251565-120274925
1423417_at	Smarcc1	down	1.76074	-0.816184	74.7293	42.4941	chr9:110034533-110141841
1448968_at	Ubfd1	down	1.76033	-0.815846	116.432	66.6473	chr7:129210691-129223052
1422663_at	Orc1	down	1.75969	-0.815318	36.2671	20.7507	chr4:108252058-108287438
1428413_at	Ccny	down	1.75926	-0.814969	71.1173	40.4443	chr18:9315283-9450168
1460025_at	Lrig2	down	1.75876	-0.81456	26.8492	15.3167	chr3:104261047-104268143
1457100_at	AW552889	down	1.75734	-0.813391	10.988	6.28609	chr9:75333732-75334484
1452378_at	Malat1	down	1.75683	-0.812971	118.609	67.734	chr19:5799964-5802329
1422900_at	Mgea5	down	1.75658	-0.812773	142.986	81.7552	chr19:45825650-45858014
1428563_at	Ddx10	down	1.75567	-0.812026	105.194	59.8128	chr9:52906667-53056196
1426010_a_at	Epb4.1l3	down	1.7553	-0.811721	112.536	64.0817	chr17:69557221-69638455
1425204_s_at	Ddx19a /// Ddx19b	down	1.75391	-0.810571	67.8797	38.9828	chr8:113529885-113551665
1416776_at	Crym	up	1.75382	0.810504	6.79622	11.9048	chr7:127329899-127345501
1437820_at	Foxs1	up	1.75332	0.810087	21.8624	38.5442	chr2:152757631-152758312
1431896_at	4930447C04Rik	down	1.75329	-0.810062	35.2716	20.1377	chr12:74007220-74018840
1450813_a_at	Tnni1	up	1.75287	0.809721	10.6509	18.8969	chr1:137695978-137707566
1426411_a_at	Strbp	down	1.75224	-0.8092	52.3514	30.1209	chr2:37438675-37502806
1436221_at	Ildr2	down	1.75138	-0.808492	71.736	41.1763	chr1:168244840-168246387
1417675_a_at	Mdn1	down	1.75122	-0.808358	154.267	88.7314	chr4:32855007-32862185
1449010_at	Hspa4l	down	1.74876	-0.806333	36.6632	21.041	chr3:40549417-40594370
1417373_a_at	Tuba4a	down	1.74782	-0.805553	54.5383	31.4747	chr1:75210797-75215813
1423868_at	Txnrd3	down	1.74725	-0.805088	42.9001	24.7893	chr6:89593981-89625523
1436037_at	Itga4	up	1.7456	0.803726	11.1281	19.344	chr2:79172515-79173825
1428195_at	Ahcyl2	down	1.74428	-0.802631	23.4688	13.6364	chr6:29718491-29862310
1427298_at	Dnm3os	up	1.74283	0.801435	20.3244	35.4471	chr1:164151141-164153836
1454881_s_at	Upk3b	up	1.74276	0.801374	10.5221	17.814	chr5:136518751-136521268
1422804_at	Serpinb6b	up	1.74261	0.801246	8.65667	15.0824	chr13:33057321-33070936
1428825_at	Nr6a1	down	1.74226	-0.80096	21.2075	12.1383	chr2:38578891-38581530
1426928_at	Ccdc93	down	1.7414	-0.800247	10.9567	6.28362	chr1:123342229-123398170
1417541_at	Hells	down	1.74091	-0.799842	481.046	279.097	chr19:39005443-39042825
1423170_at	Taf7	down	1.73951	-0.798684	134.908	78.0763	chr18:37801675-37803822
1430981_s_at	Gpbp1	down	1.73912	-0.798355	264.405	155.76	chr13:112277697-112280263
1448182_a_at	Cd24a	up	1.73825	0.797634	69.1023	119.988	chr10:43298930-43304073
1421624_a_at	Enah	down	1.73755	-0.797052	44.7989	25.7147	chr1:183835573-183949788
1416010_a_at	Ehd1	down	1.73666	-0.796312	85.814	49.8555	chr19:6276874-6300096
1419418_a_at	Morc1	down	1.73364	-0.793806	49.37	29.9147	chr16:48431349-48631024
1452829_at	Cad	down	1.73264	-0.792973	39.1755	22.6346	chr5:31376992-31380852
1429432_at	Bat2l2	down	1.73261	-0.792945	24.5803	14.0581	chr1:164640420-164670687
1416601_a_at	Rcan1	up	1.73186	0.792319	7.12185	12.4819	chr16:92392195-92466370
1445311_at	Akap13	down	1.7289	-0.789855	14.9389	9.04254	chr7:82842815-82843491
1435861_at	Ppfia1	down	1.72837	-0.789413	28.0959	16.1682	chr6:56896813-56898137
1449623_at	Txnrd3	down	1.72799	-0.789094	85.4456	49.9334	chr6:89624944-89625437
1418203_at	Pmaip1	up	1.72727	0.788494	27.4545	47.312	chr18:66618227-66625214
1419092_a_at	Slk	down	1.72564	-0.787133	61.5527	35.6846	chr19:47654508-47718629
1452061_s_at	Strbp	down	1.72535	-0.786891	247.56	143.923	chr2:37438675-37502806
1427938_at	Mycbp	down	1.72419	-0.785922	147.393	85.5965	chr4:123582185-123589591
1455280_at	Frem1	up	1.7239	0.78568	11.3007	19.4577	chr4:82543825-82544555
1417430_at	Cdr2	down	1.71959	-0.782065	23.0859	13.4832	chr7:128100549-128125798
1439069_a_at	Pisd-ps3	down	1.71826	-0.780947	57.4341	33.5361	chr11:3031069-3031896
1419761_a_at	Gabpb1	down	1.71806	-0.780779	26.7728	15.518	chr2:126464371-126501222
1435077_at	Asxl1	down	1.71804	-0.780767	63.3117	37.0253	chr2:153226499-153228070
1424923_at	Serpina3g	up	1.71723	0.780082	12.1972	20.9343	chr12:105474358-105480149
1453219_a_at	Tdrd12	down	1.71718	-0.780045	17.3244	10.3577	chr7:36278628-36322701
1455905_at	2610507B11Rik	down	1.71713	-0.780001	54.6221	32.2036	chr11:78075255-78081909
1449167_at	Epb4.1l4a	down	1.71532	-0.778482	17.3317	10.1124	chr18:33956607-34166859
1439091_at	Fancd2	down	1.71532	-0.778475	29.9383	17.7716	chr6:113535505-113546424
1454877_at	Sertad4	down	1.71416	-0.777503	118.376	68.9707	chr1:194670624-194677337
1452952_at	9030418K01Rik	down	1.7098	-0.773827	39.2026	23.2931	chr2:178157272-178159133
1424940_s_at	BC022687	down	1.70915	-0.773283	16.5903	9.74108	chr12:114047147-114054911
1425573_a_at	Asap1	down	1.70857	-0.772786	17.2813	10.0567	chr15:63920180-64181476
1428313_at	Zswim3	down	1.70835	-0.772601	14.9776	8.77983	chr2:164630599-164647627
1425556_at	Cdk12	down	1.70811	-0.7724	36.5781	21.3246	chr11:98063758-98108017
1416612_at	Cyp1b1	up	1.70795	0.772266	19.2706	33.0447	chr17:80106233-80114401
1457973_at		up	1.70778	0.77212	9.11605	15.5848	chr14:94226890-94227299
1432331_a_at	Prrx2	up	1.70766	0.772025	10.7465	18.1883	chr2:30690491-30736742
1451533_at	BC022687	down	1.70692	-0.771396	13.0749	7.62208	chr12:114047147-114054911
1456102_a_at	Cul5	down	1.70686	-0.771343	40.703	23.6999	chr9:53450784-53450931
1420113_s_at	2410022L05Rik	down	1.70428	-0.769166	109.356	64.6683	chr8:13884794-13885197
1422577_at	Cs	down	1.70422	-0.769112	108.132	63.7129	chr10:127774789-127799535
1447164_at		down	1.70417	-0.769068	19.4847	11.4669	chr4:120878366-120878875
1454070_a_at	Ddhd1	down	1.70288	-0.767978	54.1787	31.8266	chr14:46215001-46240461
1456795_at	Bend4	down	1.70171	-0.766981	71.637	42.1302	chr5:67783388-67784422
1446737_a_at	Hook3	down	1.70168	-0.766958	33.3534	19.592	chr8:27142125-27142745
1426609_at	Dis3	down	1.70122	-0.766574	208.368	123.408	chr14:99476378-99498989
1434282_at	Ibtk	down	1.70115	-0.766512	16.7885	9.89813	chr9:85580967-85620340
1453049_at	Svip	down	1.70091	-0.766304	10.5664	6.24914	chr7:59251946-59261244
1458539_at	R3hdm1	down	1.70055	-0.766	20.7174	12.1625	chr1:129999877-130064532
1448034_at	Inca1	down	1.70007	-0.765592	10.7348	6.31287	chr11:70501867-70513611
1416997_a_at	Hap1	up	1.69973	0.765306	8.20174	13.8586	chr11:100208638-100217442
1421671_at	Hsd17b3	up	1.69872	0.764447	142.498	242.426	chr13:64159581-64190509
1448690_at	Kcnk1	up	1.69745	0.76337	16.1356	28.1315	chr8:128519033-128554585
1448175_at	Ehd1	down	1.69698	-0.762969	27.2779	16.0715	chr19:6276874-6300096
1456878_at	AI646023	up	1.69669	0.762726	20.3651	34.4431	chr10:75012867-75013584
1430127_a_at	Ccnd2	up	1.69655	0.762605	252.497	428.612	chr6:127098311-127101045
1434222_at	Sipa1l1	down	1.69582	-0.761985	35.4452	21.1062	chr12:83541817-83551906
1443878_at	Rapgef6	down	1.69511	-0.761382	30.1161	17.7902	chr11:54444763-54456351
1418100_at	A030009H04Rik	down	1.69479	-0.761106	37.2171	22.0889	chr11:69154272-69156143
1452258_at	Phf20	down	1.69404	-0.760465	32.045	18.88	chr2:156022377-156135688
1449841_at	Kif3a	down	1.69349	-0.76	83.0053	49.3774	chr11:53380883-53414741
1423352_at	Crispld1	up	1.69312	0.759684	17.7228	30.0343	chr1:17717169-17756425
1426456_a_at	Pias2	down	1.6929	-0.759499	106.154	62.756	chr18:77303948-77385674
1417623_at	Slc12a2	down	1.69123	-0.758074	93.4809	55.0738	chr18:58038331-58106463
1416011_x_at	Ehd1	down	1.69104	-0.757913	39.5821	23.5066	chr19:6276874-6300096
1418003_at	1190002H23Rik	up	1.69017	0.757171	38.601	65.3772	chr14:79688556-79701640
1422769_at	Syncrip	down	1.68621	-0.753788	98.0548	58.1514	chr19:11195993-11196915
1419368_a_at	Rnf138	down	1.68477	-0.752548	38.3175	22.8902	chr18:21159800-21186724
1448794_s_at	Dnajc2	down	1.68427	-0.752128	140.865	83.7988	chr5:21263088-21291040
1458385_at	Hspa4l	down	1.68423	-0.752088	15.2555	8.99619	chr3:40594410-40595557
1455718_at	Spata21	up	1.6833	0.751296	18.3517	31.1092	chr4:140663240-140668675
1416123_at	Ccnd2	up	1.68298	0.751018	69.5222	117.13	chr6:127078450-127101011
1418726_a_at	Tnnt2	down	1.6827	-0.750778	19.1674	11.3655	chr1:137732981-137748842
1455353_at	Tmcc1	down	1.68269	-0.750768	48.5225	28.9402	chr6:115971182-115993330
1422498_at	Mageh1	up	1.6825	0.750609	37.0431	62.331	chrX:149470708-149472081
1435783_at	Fam169a	down	1.68183	-0.750032	29.0172	17.4569	chr13:97897564-97900397
1423026_at	Rad51c	down	1.68111	-0.749413	11.9534	7.25763	chr11:87192723-87217923
1437502_x_at	Cd24a	up	1.68097	0.749292	30.339	51.1641	chr10:43303733-43304070
1438511_a_at	1190002H23Rik	up	1.68075	0.749105	39.7157	67.3776	chr14:79688553-79688817
1440833_at	Cdk13	down	1.67843	-0.747112	19.2438	11.4166	chr13:17858063-17895691
1448804_at	Cyp11a1	up	1.67803	0.746769	50.9123	85.0902	chr9:57862803-57874831
1434393_at	Usp34	down	1.67708	-0.745948	92.2374	55.0334	chr11:23352648-23390284
1416865_at	Fgd1	down	1.67672	-0.745643	23.8698	14.1824	chrX:147481775-147524069
1452162_at	Wdr48	down	1.67581	-0.744857	34.3056	20.567	chr9:119804003-119835700
1454107_a_at	Kif2a	down	1.6754	-0.744508	25.1726	15.0165	chr13:107772603-107811829
1426231_at	Vit	up	1.67509	0.74424	7.80993	12.8593	chr17:78907462-79026749
1457744_at	Ddx46	down	1.67421	-0.743476	56.2149	33.6115	chr13:55736370-55746828
1440924_at	Kif20b	down	1.67382	-0.743142	18.442	10.9637	chr19:35012958-35024385
1450743_s_at	Syncrip	down	1.6728	-0.742265	62.6912	37.5061	chr19:11195993-11196915
1425467_a_at	Plp1	up	1.67277	0.742239	26.413	44.1546	chrX:133354968-133372872
1422945_a_at	Kif5c	down	1.67235	-0.74188	16.8291	10.0808	chr2:49475181-49626954
1436120_at	Setdb2	down	1.67231	-0.741842	43.8499	26.2543	chr14:60020847-60028492
1448955_s_at	Cadps	down	1.67228	-0.741816	19.0456	11.3283	chr14:13205073-13655559
1422557_s_at	Mt1	down	1.6703	-0.740108	292.098	175.261	chr8:96703041-96704227
1425102_a_at	Ace2	up	1.67026	0.740071	7.76383	12.8816	chrX:160578411-160626351
1418294_at	Epb4.1l4b	down	1.66909	-0.73906	26.8188	16.4163	chr4:57074609-57156520
1416034_at	Cd24a	up	1.66857	0.738611	31.7024	53.3015	chr10:43298930-43304073
1435695_a_at	Ggct	down	1.66717	-0.737405	54.8679	32.8954	chr6:54935641-54942701
1421340_at	Map3k5	down	1.66661	-0.736916	16.3663	9.83757	chr10:19654288-19861845
1421448_at	Ralgapa1	down	1.66644	-0.736767	32.582	19.4722	chr12:56713628-56796197
1427944_at	Caprin2	down	1.66612	-0.736492	89.5959	54.1722	chr6:148791014-148792176
1451878_a_at	Jmy	down	1.666	-0.736387	33.6122	20.0936	chr13:94234521-94269692
1441182_at	Brwd3	down	1.66588	-0.736284	16.0101	9.77326	chrX:105938781-105946164
1456741_s_at	Gpm6a	up	1.66586	0.736267	8.55527	14.0941	chr8:56145442-56145737
1424967_x_at	Tnnt2	down	1.66581	-0.73622	25.0987	14.9785	chr1:137737438-137748837
1440255_at	Hinfp	down	1.66516	-0.735657	50.9377	30.636	chr9:44103756-44107062
1421265_a_at	Rbm38	down	1.66398	-0.734641	17.1201	10.2654	chr2:172847429-172860226
1424034_at	Rora	up	1.66382	0.734498	24.4909	40.6784	chr9:69137488-69228945
1452980_at	2810468N07Rik	up	1.66379	0.734471	11.3399	18.9129	chr17:25707830-25711988
1448871_at	Mapk13	up	1.66362	0.734328	51.3798	85.4045	chr17:28906270-28916248
1426271_at	Smc5	down	1.66317	-0.733932	109.076	65.7927	chr19:23280874-23317224
1428572_at	Basp1	down	1.66301	-0.733797	957.273	574.395	chr15:25292897-25343480
1428749_at	Dmxl2	down	1.66255	-0.733401	103.1	62.4814	chr9:54212966-54228832
1429282_at	Thap1	down	1.66196	-0.732883	22.5358	13.5992	chr8:27268683-27273499
1437657_at	Scaper	down	1.66186	-0.732799	77.4025	46.5367	chr9:55656908-55722563
1418027_at	Exo1	down	1.6615	-0.732488	27.5304	16.5606	chr1:177810924-177839424
1451773_s_at	Polr3f	down	1.66134	-0.732346	20.4737	12.3684	chr2:144353453-144365000
1427218_at	Klhl11	down	1.66079	-0.731871	45.3131	27.3368	chr11:100323925-100325479
1418170_a_at	Zcchc14	down	1.66045	-0.731576	33.3535	20.1163	chr8:124122604-124175833
1429878_a_at	Nupl1	down	1.65934	-0.730606	22.6857	13.7325	chr14:60824446-60870316
1439768_x_at	Sema4f	down	1.65769	-0.729171	12.692	7.70082	chr6:82861879-82862523
1436192_at	Arfgef2	down	1.65715	-0.728705	17.4374	10.5838	chr2:166702062-166721491
1417302_at	Rcor2	down	1.65641	-0.72806	24.6704	15.0858	chr19:7343339-7349715
1449545_at	Fgf18	up	1.6562	0.727878	9.54137	15.5446	chr11:33017426-33047400
1421107_at	Stk4	down	1.65589	-0.727603	13.4899	8.14125	chr2:163899900-163978201
1435421_at	Fsd1	down	1.65532	-0.727109	31.5433	19.2625	chr17:56134878-56136304
1416122_at	Ccnd2	up	1.65526	0.727058	415.386	687.088	chr6:127078450-127101011
1430003_at	6330412A17Rik	up	1.65471	0.726582	13.7511	22.5601	chr18:12088283-12090885
1419655_at	Tle3	down	1.6545	-0.726397	62.9518	38.1292	chr9:61221478-61266295
1429662_at	Spata1	down	1.65263	-0.724766	13.4624	8.21796	chr3:146120159-146156809
1437728_at	Alkbh5	down	1.6518	-0.724039	65.2326	39.4855	chr11:60351203-60371231
1448975_s_at	Ren1 /// Ren2	up	1.65099	0.723333	56.1185	93.5223	chr1:135247086-135256902
1448021_at	Fam46c	up	1.6509	0.723248	90.5214	150.01	chr3:100271979-100272619
1422677_at	Dgat2	down	1.64957	-0.72209	21.0081	12.7264	chr7:106302170-106331225
1443934_at	9230110C19Rik	down	1.64903	-0.721622	21.9681	13.4513	chr9:8021464-8026132
1427408_a_at	Thrap3	down	1.64813	-0.720829	54.1242	32.8074	chr7:70687402-70688792
1454769_at	Tatdn2	down	1.6469	-0.719751	13.9729	8.40252	chr6:113660050-113661066
1420357_s_at	LOC630164 /// Xlr3a /// Xlr3b /// Xlr3c	down	1.64623	-0.719168	53.0136	32.9334	chrX:71941362-71950247
1415801_at	Gja1	up	1.64507	0.718147	53.0783	87.0849	chr10:56097078-56110229
1448928_at	Hdac6	down	1.64499	-0.71808	215.882	131.001	chrX:7507251-7524979
1439101_at	Mylk3	up	1.64381	0.717047	9.76569	15.8587	chr8:87848377-87866628
1451212_at	Ccdc21	down	1.64233	-0.715746	39.9002	24.4036	chr4:133685772-133695192
1448421_s_at	Aspn	up	1.64177	0.71525	8.27716	13.3913	chr13:49639811-49662929
1427939_s_at	Mycbp	down	1.64108	-0.714647	98.7499	60.2468	chr4:123582185-123589591
1421830_at	Ak4	down	1.63862	-0.712484	20.6426	12.6273	chr4:101092343-101140376
1416982_at	Foxo1	down	1.63819	-0.712099	41.2056	25.4592	chr3:52072295-52154026
1416896_at	Rps6ka1	down	1.6379	-0.711848	26.2497	16.0374	chr4:133403204-133443691
1420651_at	Ate1	down	1.63714	-0.711177	17.5594	10.8682	chr7:137536999-137663038
1432249_a_at	Ercc8	down	1.63708	-0.711128	16.1779	9.97938	chr13:108948931-108964792
1439510_at	Sgol1	up	1.63706	0.711107	22.997	37.6835	chr17:53814111-53815103
1453360_a_at	Tex9	down	1.63482	-0.709132	57.1993	34.9837	chr9:72308907-72339763
1430987_s_at	Wbp11	down	1.63466	-0.708988	33.2047	20.2339	chr6:136771314-136776754
1450387_s_at	Ak4	down	1.63439	-0.708753	45.6198	28.239	chr4:101092343-101140376
1424393_s_at	Adhfe1	up	1.63413	0.708525	9.68422	15.7941	chr1:9538160-9567012
1420588_at	Spinlw1	down	1.63284	-0.707386	31.6031	19.0665	chr2:164413842-164419094
1439992_at		down	1.63269	-0.707254	10.4379	6.50834	chr9:114467198-114468325
1417969_at	Fbxo31	down	1.63225	-0.706862	31.8889	19.7088	chr8:124075429-124102691
1427065_at	4933439F18Rik	down	1.63182	-0.70648	20.4809	12.5786	chr11:60231167-60258773
1428265_at	Ppp2r1b	down	1.63171	-0.706388	172.888	106.46	chr9:50674679-50689727
1427573_at	Chic1	down	1.63132	-0.706044	15.6429	9.71709	chrX:100551841-100585381
1425452_s_at	Fam84a	down	1.63105	-0.705797	54.1233	32.9986	chr12:14154658-14155752
1460259_s_at	Clca1 /// Clca2	up	1.63068	0.705471	44.3736	72.4167	chr3:144459837-144482441
1429357_at	Fam135a	down	1.63058	-0.705389	13.6543	8.41748	chr1:24017596-24060079
1416658_at	Frzb	down	1.63034	-0.705174	14.8444	9.08601	chr2:80252126-80287505
1422402_a_at	Asz1	down	1.63005	-0.70492	32.257	20.1983	chr6:18021960-18059036
1418707_at	Bag4	down	1.62939	-0.704329	18.7226	11.4757	chr8:26877238-26895678
1421398_at	Trim7	down	1.6288	-0.703806	12.8461	7.87831	chr11:48650972-48654917
1424657_at	Taok1	down	1.62865	-0.70368	86.8421	53.2053	chr11:77349481-77367412
1422053_at	Inhba	up	1.62855	0.703591	110.713	179.709	chr13:16106307-16119095
1451819_at	Zswim6	down	1.62839	-0.703442	25.5012	15.6109	chr13:108516058-108530415
1418445_at	Slc16a2	up	1.62818	0.703259	39.8414	64.9853	chrX:100892752-101017298
1452490_a_at	Ap2a2	down	1.62795	-0.703059	23.8513	14.8589	chr7:148784629-148816221
1431098_at	Clip1	down	1.62722	-0.702412	31.9178	19.7298	chr5:124067664-124106096
1451391_at	2700050L05Rik	down	1.62698	-0.702201	61.5405	37.9151	chr7:140843845-140864161
1457812_at	Trp53bp1	down	1.62607	-0.701391	16.9472	10.4281	chr2:121052966-121053499
1419257_at	Tcea1	down	1.62582	-0.701168	109.498	67.3585	chr1:4847779-4887990
1459917_at	Ggnbp2	down	1.62581	-0.701159	24.418	15.041	chr11:84682369-84682800
1455183_at	Stk38l	down	1.62517	-0.700594	45.3497	27.9057	chr1:100355909-100356563
1451928_a_at	Rad18	down	1.62447	-0.699969	41.1957	25.4472	chr6:112594478-112646627
1438412_at		down	1.62427	-0.699789	40.8901	25.6188	chr3:41409156-41410767
1451236_at	Rerg	up	1.62346	0.699068	13.0503	21.3093	chr6:137003339-137118227
1448256_at	Gosr1	down	1.62344	-0.699056	16.8711	10.3869	chr11:76540103-76577076
1416975_at	Stam2	down	1.62331	-0.698937	18.6019	11.4747	chr2:52547176-52601248
1416043_at	Nasp	down	1.62316	-0.698804	35.867	22.2147	chr4:116273656-116300519
1439568_at	Greb1	up	1.6231	0.698754	90.5821	146.987	chr12:16677420-16678361
1443026_at		down	1.62251	-0.698229	19.0709	11.9165	chr10:118910245-118910946
1456094_at	Usp36	down	1.62204	-0.697808	12.9268	7.8969	chr11:118123388-118134966
1455043_at	Tnpo1	down	1.62119	-0.69705	71.736	44.4395	chr13:99611634-99619210
1459167_at		down	1.62063	-0.696556	15.7577	9.70042	chr12:112590022-112590846
1417604_at	Camk1	up	1.61936	0.695426	7.75725	12.5903	chr6:113284117-113293933
1417374_at	Tuba4a	down	1.61916	-0.695243	27.3097	16.9036	chr1:75210797-75215813
1452830_s_at	Cad	down	1.61864	-0.694787	56.0596	34.7953	chr5:31376992-31380852
1451031_at	Sfrp4	up	1.61821	0.694401	15.5685	25.2444	chr13:19714972-19724863
1427950_at	Ltn1	down	1.61753	-0.693789	24.5434	15.213	chr16:87376895-87412061
1434532_at	Csrnp2	down	1.61721	-0.693508	32.867	20.3984	chr15:100310002-100310462
1441698_at		down	1.61704	-0.693356	11.8691	7.31113	chr5:110867154-110867709
1420824_at	Sema4d	down	1.61686	-0.693191	16.5686	10.2929	chr13:51796614-51830083
1436731_at	Zfp385b	down	1.61597	-0.692403	27.7749	17.1938	chr2:77248690-77249867
1457765_at		down	1.61572	-0.692181	11.5759	7.14031	chr2:61575859-61576690
1454841_at	Urb1	down	1.61554	-0.692015	33.956	21.1193	chr16:90751772-90758086
1437933_at	Hhip	up	1.61518	0.691696	14.5401	23.5046	chr8:82494111-82494921
1426381_at	Pprc1	down	1.61406	-0.690697	76.8935	47.7841	chr19:46138975-46147401
1444409_at	Rph3al	up	1.61362	0.690303	10.3433	16.7294	chr11:75644501-75645217
1427261_at	Wwc1	down	1.61222	-0.689046	14.2128	8.90894	chr11:35651901-35794021
1445298_at	Cdca2	up	1.61204	0.688885	12.2902	19.7494	chr14:68291239-68291923
1433996_at	Suv39h2	down	1.61148	-0.68839	31.2754	19.4657	chr2:3374759-3375601
1456200_at	Ipmk	down	1.6114	-0.688318	25.4667	16.0257	chr10:70843934-70848185
1421378_s_at	Abcc1	down	1.61094	-0.687899	35.6845	22.3148	chr16:14361652-14473661
1459619_at	Epb4.1l2	down	1.6094	-0.686527	31.9179	20.5219	chr10:25211627-25212127
1450722_at	Nup50	down	1.6092	-0.686342	51.2949	31.9747	chr15:84753564-84772224
1437487_at	Myst3	down	1.60916	-0.686307	13.5767	8.39971	chr8:24042584-24048760
1422477_at	Cables1	up	1.60876	0.685946	50.4851	80.7262	chr18:11997782-12104136
1456341_a_at	Klf9	down	1.60833	-0.685564	230.233	143.016	chr19:23216670-23239969
1455960_at	Megf9	down	1.60774	-0.68503	10.691	6.71561	chr4:70092831-70109810
1434628_a_at	Rhpn2	down	1.60702	-0.684384	29.7584	18.5277	chr7:36176818-36177304
1423893_x_at	Apbb1	down	1.60681	-0.684202	13.4722	8.4302	chr7:112706997-112729792
1429072_at	Col6a4	down	1.60649	-0.683909	34.5576	21.7125	chr9:105892655-105902911
1419456_at	Dcxr	up	1.60569	0.683198	8.60238	13.8242	chr11:120586713-120588597
1435188_at	Gm129	down	1.60537	-0.682906	11.7298	7.4272	chr10:127986597-127987955
1455102_at	Larp4	down	1.60498	-0.682558	75.5033	47.1701	chr1:38127344-38128159
1430357_at	H3f3b	up	1.60493	0.682511	45.8024	73.6871	chr11:115882241-115883567
1441125_at	Setd5	down	1.60312	-0.680882	13.8595	8.61095	chr6:113071748-113094080
1420931_at	Mapk8	down	1.60281	-0.6806	14.8981	9.24425	chr14:34193877-34260346
1452838_at	Ddx10	down	1.60183	-0.679722	135.516	85.148	chr9:52906667-53056196
1434835_at	Wapal	down	1.60165	-0.679558	222.009	139.282	chr14:35538402-35559573
1439467_at		down	1.60085	-0.678838	21.9319	13.64	chr9:109943625-109944368
1423401_at	Etv6	down	1.60083	-0.67882	13.1104	8.18069	chr6:133985948-134216803
1422650_a_at	Riok3	down	1.60072	-0.678724	108.843	68.0088	chr18:12287249-12315210
1434504_at	Zfyve28	up	1.6004	0.678436	9.53875	15.3167	chr5:34537523-34538298
1439523_at	Bend4	down	1.59866	-0.676861	17.839	11.1567	chr5:67784420-67784822
1426559_at	Sbno1	down	1.59865	-0.676851	518.254	324.74	chr5:124842694-124875591
1429905_at	Lhx9	up	1.59818	0.67643	26.8333	42.8937	chr1:140725724-140727134
1418979_at	Akr1c14	up	1.59689	0.675269	31.4441	50.119	chr13:4048278-4090066
1438578_a_at	Btbd10	down	1.59653	-0.674943	145.209	91.2768	chr7:120459140-120471948
1448530_at	Gmpr	up	1.59487	0.673439	18.4529	29.5171	chr13:45602825-45641926
1421534_at	Dfna5	up	1.59468	0.673269	12.306	19.6234	chr6:50150172-50152566
1460478_at	2200002J24Rik	up	1.59466	0.673247	19.0931	30.4295	chr7:31483970-31485555
1446943_at		up	1.5941	0.672743	9.81786	15.5976	chr1:34292215-34292789
1417267_s_at	Fkbp11	up	1.59391	0.672566	10.4979	16.6898	chr15:98554798-98558614
1441155_at		down	1.59354	-0.672233	18.5061	11.7255	chr13:84418127-84419024
1439036_a_at	Atp1b1	down	1.59284	-0.6716	203.668	127.728	chr1:166367276-166368410
1418061_at	Ltbp2	down	1.59233	-0.671143	31.7493	19.6875	chr12:86124162-86217482
1449348_at	Mpp6	down	1.5922	-0.671024	87.1407	54.9986	chr6:50060247-50148579
1448823_at	Cxcl12	up	1.59219	0.671017	245.227	390.138	chr6:117118552-117125087
1452722_a_at	Cul5	down	1.59156	-0.670445	39.82	24.9266	chr9:53422686-53475593
1451920_a_at	Rfc1	down	1.59134	-0.670245	80.5752	50.602	chr5:65671004-65702404
1451793_at	Klhl24	down	1.59092	-0.669859	22.5398	14.1793	chr16:20097641-20123804
1444872_at	D3Ertd740e	down	1.5909	-0.66984	22.5618	14.1609	chr3:37447303-37448276
1449119_at	Arih2	down	1.59075	-0.66971	31.2592	19.7076	chr11:59287374-59289563
1421018_at	1110018J18Rik	down	1.58957	-0.66864	22.7637	14.3602	chr13:64393136-64414018
1419404_s_at	Siah1a /// Siah1b	down	1.5889	-0.668028	28.8003	18.1484	chr8:89248368-89249759
1448352_at	Luzp1	down	1.58861	-0.667763	41.1673	26.2676	chr4:136025721-136105232
1440595_at	Epb4.1l3	down	1.58854	-0.667706	14.3198	8.99399	chr17:69620566-69621252
1418774_a_at	Atp7a	down	1.58841	-0.66758	60.1066	37.8385	chrX:103222614-103320808
1418507_s_at	Socs2	up	1.58784	0.667062	261.781	416.017	chr10:94874123-94878128
1423054_at	Wdr1	down	1.58764	-0.666888	68.9005	43.5426	chr5:38918057-38952942
1426784_at	Trim47	up	1.58705	0.666345	59.5834	94.169	chr11:115967065-115971542
1440911_at	Col23a1	up	1.58647	0.665823	17.7503	28.1068	chr11:51396097-51397425
1431393_at	4930447C04Rik	down	1.58594	-0.665335	48.112	30.4508	chr12:73982095-74018752
1448952_at	A030009H04Rik	down	1.58548	-0.664922	64.4669	40.7114	chr11:69154272-69156143
1455451_at	Kctd14	up	1.5848	0.664298	480.47	762.504	chr7:104607088-104608065
1428111_at	Slc38a4	up	1.58467	0.664183	12.829	20.168	chr15:96825242-96826810
1431024_a_at	Arid4b	down	1.58442	-0.663953	30.1711	19.1891	chr13:14157089-14279669
1424207_at	Smarca5	down	1.5839	-0.663485	444.111	280.436	chr4:146034751-146038552
1434745_at	Ccnd2	up	1.5827	0.662389	495.83	785.129	chr6:127075179-127078623
1429270_a_at	Syce2	down	1.58227	-0.661992	295.168	186.935	chr8:87396009-87411294
1419593_at	Greb1	up	1.58175	0.661522	83.3731	131.94	chr12:16678431-16764047
1423325_at	Pnn	down	1.58155	-0.661343	112.384	70.8667	chr12:60167908-60174982
1423388_at	Ap1g1	down	1.58123	-0.661044	32.184	20.3352	chr8:112302453-112385438
1415999_at	Hey1	down	1.58103	-0.660864	13.5086	8.52282	chr3:8663358-8667039
1422785_at	Rasa2	down	1.58044	-0.660331	123.98	78.7019	chr9:96442319-96531922
1437571_at	Hic2	down	1.58038	-0.66027	13.1017	8.31643	chr16:17260811-17261722
1456981_at	Tmc7	down	1.57991	-0.65984	86.8346	54.6841	chr7:125679352-125680037
1433765_at	Ube2o	down	1.57958	-0.659545	30.5775	19.3544	chr11:116398987-116404803
1452322_a_at	Brwd1	down	1.57927	-0.659254	31.4333	19.7972	chr16:96220237-96304033
1458512_at	Tle3	down	1.5783	-0.658374	13.6894	8.68067	chr9:61249917-61250929
1433531_at	Acsl4	up	1.57814	0.658227	63.0865	99.5721	chrX:138752531-138753685
1421939_a_at	Stag1	down	1.578	-0.658094	37.237	23.6813	chr9:100543868-100858481
1427477_at	Tmprss13	up	1.57713	0.657299	22.4933	35.4131	chr9:45147381-45155662
1418711_at	Pdgfa	up	1.57674	0.656943	48.726	76.3032	chr5:139451965-139470882
1446524_at		up	1.57664	0.656851	13.0688	20.5691	chr5:18780917-18781570
1452811_at	Atic	down	1.57656	-0.656783	62.2673	39.4288	chr1:71603735-71626205
1456391_at	Tdrd5	down	1.57593	-0.656199	20.0436	12.9424	chr1:158185427-158193718
1437581_at	Zfp800	down	1.57528	-0.655605	29.7749	18.9257	chr6:28193636-28194198
1424142_at	Ikbkap	down	1.57508	-0.655426	19.2921	12.3211	chr4:56763645-56815203
1443212_at		down	1.5745	-0.654893	13.9441	8.85184	chr8:75853616-75854284
1415703_at	Huwe1	down	1.57444	-0.654837	227.195	144.329	chrX:148351680-148369960
1448453_at	Hsd3b1	up	1.57257	0.653126	294.3	460.773	chr3:98656116-98663676
1453514_at	Gpm6b	down	1.57255	-0.653106	13.8139	8.77637	chrX:162676962-162812706
1419522_at	Zmynd19	down	1.57136	-0.65201	95.7504	61.0572	chr2:24805321-24814933
1422968_at	Ip6k1	down	1.57131	-0.651965	19.8975	12.8356	chr9:107904961-107948719
1437020_at	Ep400	down	1.57107	-0.651746	47.288	30.268	chr5:111155944-111164664
1416075_at	Sav1	down	1.57076	-0.651462	21.8078	13.9275	chr12:71065998-71088007
1433571_at	Serinc5	up	1.57065	0.651362	92.5352	145.23	chr13:93479030-93481905
1417460_at	Ifitm2	up	1.57052	0.651246	61.7233	96.9982	chr7:148140736-148141940
1458218_s_at	Pde7a	down	1.57022	-0.650963	49.2087	31.3477	chr3:19126034-19126552
1429596_at	Slc7a6os	down	1.56996	-0.650727	14.6914	9.43912	chr8:108724477-108734807
1460338_a_at	Crlf3	down	1.56883	-0.649687	159.694	101.866	chr11:79859994-79894459
1420603_s_at	Raet1a /// Raet1b /// Raet1c /// Raet1d /// Raet1e	up	1.56846	0.649347	7.64353	11.989	chr10:21878414-22093945
1451621_at	Pppde1	down	1.56839	-0.649287	44.407	28.2853	chr1:180117547-180182729
1448008_at	Ankhd1	down	1.56835	-0.649247	24.0236	15.3341	chr18:36794347-36804862
1418627_at	Gclm	down	1.56832	-0.649219	107.306	68.386	chr3:121948513-121969858
1436513_at	Tanc2	down	1.56824	-0.649144	44.1324	28.1271	chr11:105784447-105785702
1453983_a_at	Mett10d	down	1.56807	-0.648987	114.538	73.0497	chr11:74584393-74631382
1452160_at	Tiparp	down	1.56703	-0.648037	91.1942	58.3514	chr3:65332329-65359440
1441098_at	Pnldc1	down	1.56679	-0.64781	52.122	33.5241	chr17:13081595-13087283
1438493_at	Pld6	down	1.56639	-0.647444	25.0645	15.9942	chr11:59597398-59598109
1446397_at		down	1.56627	-0.647336	15.2148	9.73558	chr7:109346488-109347152
1455956_x_at	Ccnd2	up	1.56607	0.647152	302.115	471.88	chr6:127080252-127080427
1458980_at		up	1.56592	0.647013	12.6285	19.742	chr11:100183748-100184333
1433553_at	Garnl3	down	1.56579	-0.646888	23.0749	14.7332	chr2:32841742-32858343
1423862_at	Plekhf2	down	1.56561	-0.646726	20.2886	12.9833	chr4:10915809-10934760
1418654_at	Hao2	up	1.56552	0.646639	28.6982	45.0421	chr3:98678441-98697138
1457351_at	Taf2	down	1.56467	-0.645856	19.218	12.159	chr15:54879779-54883709
1416136_at	Mmp2	up	1.56456	0.645758	66.3021	103.377	chr8:95351195-95377319
1451524_at	Fbxw2	down	1.56375	-0.645011	29.3751	18.7416	chr2:34666683-34681831
1418293_at	Ifit2	up	1.56357	0.644843	11.1335	17.4552	chr19:34625401-34651024
1423184_at	Itsn2	down	1.5633	-0.644593	63.5842	40.6669	chr12:4599266-4720758
1421940_at	Stag1	down	1.56319	-0.644491	33.5465	21.5158	chr9:100543868-100858481
1423294_at	Mest	up	1.56283	0.644158	60.1762	94.0827	chr6:30688052-30698466
1438740_at	Nmt2	down	1.56281	-0.644146	160.327	103.094	chr2:3243654-3244379
1440855_at	Atxn3	down	1.56247	-0.643825	13.7337	8.80032	chr12:103160352-103196413
1422791_at	Pafah1b2	down	1.56139	-0.64283	80.8325	51.7888	chr9:45773397-45792954
1449094_at	Gjc1	down	1.56133	-0.642773	142.719	91.5548	chr11:102660788-102666333
1450845_a_at	Bzw1	down	1.56126	-0.642713	611.353	391.918	chr1:58449980-58464198
1426410_at	Pdk3	down	1.56116	-0.642622	83.2555	53.3467	chrX:91009951-91077513
1456120_at	Secisbp2l	down	1.56107	-0.642534	42.2422	26.9296	chr2:125578550-125586145
1451072_a_at	Rnf4	down	1.56091	-0.642384	55.3309	35.513	chr5:34679038-34696088
1453550_a_at	Far1	down	1.56068	-0.642174	13.5879	8.65826	chr7:120657375-120694019
1456439_x_at	Mical1	up	1.56011	0.64165	20.2774	31.6983	chr10:41206562-41206834
1431094_at	1110006E14Rik	up	1.55998	0.641526	20.8038	32.55	chr12:110833609-110835408
1429310_at	Flrt3	up	1.55959	0.641165	10.3739	16.0359	chr2:140483934-140487271
1428630_x_at	Haghl	up	1.55943	0.641019	13.4475	20.9733	chr17:25919749-25922527
1452626_a_at	1810014F10Rik	up	1.55941	0.641002	13.8476	21.5437	chr7:147285368-147288921
1426114_at	Hnrnpab	down	1.55914	-0.640754	694.619	446.981	chr11:51414903-51420338
1420375_at	Kif3a	down	1.55911	-0.640726	68.3026	43.7346	chr11:53380883-53414741
1449966_s_at	Cab39l	down	1.55902	-0.640637	58.3009	37.6056	chr14:60077929-60204603
1426415_a_at	Trim25	down	1.55896	-0.640582	11.3848	7.32931	chr11:88860747-88881607
1423661_s_at	Ctdsp2	down	1.55876	-0.6404	23.5963	15.3163	chr10:126432664-126437025
1448229_s_at	Ccnd2	up	1.55869	0.640337	235.663	366.556	chr6:127078450-127101011
1429671_at	Scand3	down	1.55862	-0.640266	57.9798	37.6243	chr5:130371592-130379490
1416851_at	St13	down	1.55852	-0.640174	13.1952	8.48406	chr15:81195275-81230473
1427170_at	Psma8	down	1.55807	-0.639763	22.7355	14.9959	chr18:14864659-14920806
1422018_at	Hivep2	down	1.55804	-0.639736	32.1352	20.8032	chr10:13847381-13870737
1424247_at	Erc1	down	1.55756	-0.639285	28.9519	18.587	chr6:119520813-119524497
1453021_at	Stxbp5	down	1.55755	-0.639276	14.1952	9.13918	chr10:9479573-9517835
1416076_at	Ccnb1	down	1.55743	-0.639166	178.968	115.194	chr14:9241349-9243195
1434432_at	Rffl	down	1.55707	-0.638831	33.8948	21.9959	chr11:82617321-82617848
1449187_at	Pdgfa	up	1.55684	0.638624	77.9051	120.757	chr5:139451965-139470882
1422866_at	Col13a1	up	1.5562	0.638023	23.2955	36.199	chr10:61300980-61441878
1433599_at	Baz1a	down	1.55618	-0.638008	67.9038	43.639	chr4:145561005-145561723
1437250_at	Mreg	down	1.55616	-0.637986	32.4441	20.869	chr1:72205808-72206455
1420545_a_at	Chn1	down	1.55548	-0.637362	25.9481	16.727	chr2:73450942-73463797
1451499_at	Cadps2	down	1.55532	-0.637214	11.3148	7.27413	chr6:23212541-23789337
1452382_at	Dnm3os	up	1.55483	0.636755	51.6805	80.6376	chr1:164151141-164153836
1426370_at	Far1	down	1.55332	-0.635358	47.856	30.8602	chr7:120657369-120714399
1456165_at	4921521F21Rik	up	1.55317	0.635216	41.1501	63.6981	chr1:65059652-65060309
1421142_s_at	Foxp1	down	1.55313	-0.635174	28.5401	18.4252	chr6:98879325-99216528
1424133_at	Tmem98	up	1.55182	0.633964	31.7246	49.219	chr11:80623867-80635768
1451090_a_at	Eif2s3x	up	1.55133	0.63351	117.19	181.804	chrX:31682433-31684307
1425179_at	Shmt1	down	1.55085	-0.63306	77.8355	50.3943	chr11:60601606-60624771
1437434_a_at	Wls	up	1.55058	0.632807	39.6619	61.5019	chr3:159577926-159597334
1423522_at	Npm3 /// Npm3-ps1	down	1.55042	-0.63266	72.1443	46.7774	chr6:85026188-85027049
1453137_at	Fbxo30	down	1.55011	-0.632372	48.3166	31.3625	chr10:11001384-11016882
1423499_at	Sncaip	up	1.55009	0.632352	6.80726	10.4428	chr18:52927746-53075587
1434020_at	Pdap1	down	1.54997	-0.632236	198.32	128.179	chr5:145890522-145901107
1428144_at	Lrwd1	down	1.54971	-0.632	57.3567	37.0598	chr5:136598935-136611930
1455345_at	Phf15	down	1.54932	-0.631636	47.4287	30.8464	chr11:51626956-51628340
1427040_at	Mdfic	up	1.54909	0.63142	52.4916	81.2131	chr6:15749782-15752169
1448564_at	Cib1	down	1.54864	-0.631003	81.8044	52.9127	chr7:87372041-87377579
1422922_at	Recql4	down	1.54763	-0.630057	14.9351	9.65311	chr15:76533990-76540978
1435339_at	Kctd15	down	1.54733	-0.62978	27.8405	18.0116	chr7:35424033-35440528
1431972_a_at	Gcap14	down	1.54686	-0.629338	13.6468	8.84722	chr14:37692026-37748754
1445418_at	Smg6	down	1.54646	-0.628971	48.7543	31.536	chr11:74739440-74743053
1436293_x_at	Ildr2	down	1.54641	-0.628919	84.8797	55.25	chr1:168246556-168246963
1433703_s_at	Bahd1	down	1.5462	-0.628726	46.9264	30.543	chr2:118748382-118750260
1421273_at	Socs4	down	1.54607	-0.628608	15.6393	10.0761	chr14:47896686-47911479
1443814_x_at	Ctsh	up	1.54592	0.628467	18.0145	27.9987	chr9:89970655-89970927
1438757_at	Zfp850	down	1.54577	-0.62833	26.6507	17.5541	chr7:28772084-28772737
1451542_at	Ssbp2	up	1.54568	0.628239	11.987	18.4584	chr13:91600700-91843415
1434289_at	Nsun5	down	1.54495	-0.627558	31.2758	20.3085	chr5:135846796-135852013
1425137_a_at	H2-Q10	down	1.54491	-0.627525	26.852	17.0426	chr17:35607046-35611498
1450048_a_at	Idh2	up	1.54472	0.627343	107.729	166.759	chr7:87239735-87260194
1437554_at	Plec	down	1.54362	-0.62632	16.7958	10.7464	chr15:76018679-76019842
1452291_at	Arap2	down	1.54325	-0.62597	30.2278	19.5813	chr5:62993683-63027286
1454663_at	Eif5	down	1.54316	-0.625886	252.719	163.94	chr1:54101259-54102698
1425544_at	Plekha5	down	1.54305	-0.625785	13.9745	9.05961	chr6:140372755-140545628
1444073_at	Maf	up	1.54296	0.625701	8.55677	12.9722	chr8:118225331-118226437
1431316_at	Itch	down	1.54265	-0.62541	21.1837	13.8074	chr2:154959272-154965025
1415856_at	Emb	up	1.54258	0.625346	15.9679	24.7766	chr13:118009408-118062992
1423884_at	Cirh1a	down	1.54228	-0.625065	133.885	87.1704	chr8:109417550-109447234
1428390_at	Wdr43	down	1.54168	-0.624502	131.707	85.6224	chr17:71965563-72008370
1428593_at	1700029F09Rik	down	1.54138	-0.624224	516.899	336.358	chr1:44143457-44158517
1440282_at	Tulp4	down	1.5402	-0.623119	13.7527	8.99829	chr17:6138099-6138803
1450665_at	Gabpa	down	1.54006	-0.622984	38.2829	24.8924	chr16:84835361-84864027
1424699_at	Ccdc136	down	1.53904	-0.62203	18.4279	12.05	chr6:29346629-29376995
1421816_at	Gsr	down	1.53849	-0.62152	136.724	88.9988	chr8:34763988-34808634
1435533_s_at	Rimklb	down	1.53845	-0.621474	56.6434	36.671	chr6:122405336-122409314
1443673_x_at		down	1.53825	-0.621288	26.7541	17.4898	chr3:121951202-121951629
1427488_a_at	Birc6	down	1.53792	-0.620985	23.5163	15.2637	chr17:75061987-75090427
1428476_a_at	Elac2	down	1.53787	-0.620931	13.8322	8.96208	chr11:64812063-64815571
1431465_s_at	Fyttd1	down	1.53764	-0.620718	40.0257	26.0396	chr16:32877898-32897336
1455944_at	Zfp516	down	1.53751	-0.620596	12.0859	7.88483	chr18:83171133-83172564
1424932_at	Egfr	up	1.53688	0.620003	10.4084	15.9717	chr11:16652270-16813907
1455951_at	Mars	down	1.53663	-0.619769	240.881	157.358	chr10:126733277-126734988
1422741_a_at	Bbx	down	1.53653	-0.619676	22.6322	14.7559	chr16:50196456-50432496
1418527_a_at	Srsf10	down	1.53628	-0.619439	221.802	144.516	chr4:135412016-135425812
1451100_a_at	Cdv3	down	1.53608	-0.619255	19.7666	12.7615	chr14:43797308-43800936
1419254_at	Mthfd2	down	1.53492	-0.61816	78.0355	50.7045	chr6:83255697-83267600
1433885_at	Iqgap2	up	1.53452	0.617785	23.9888	36.9864	chr13:96397127-96435630
1435428_at	Fam193a	down	1.53367	-0.616991	11.9763	7.83021	chr5:34785970-34829123
1434605_at	Eif5b	down	1.53344	-0.616773	60.191	39.1204	chr1:38090870-38110015
1415784_at	Vps35	down	1.53309	-0.616441	15.3404	10.0322	chr8:87784290-87818857
1438868_at	D14Ertd668e	down	1.53294	-0.616298	27.0382	17.7519	chr14:59967567-59972221
1424342_at	Fyttd1	down	1.5328	-0.616172	336.871	220.007	chr16:32877894-32909049
1455650_at		down	1.5322	-0.615607	13.3677	8.73963	chr2:118380501-118381419
1451496_at	Mtss1	down	1.53208	-0.615488	17.5599	11.461	chr15:58773351-58913577
1439364_a_at	Mmp2	up	1.53178	0.615207	92.7114	141.576	chr8:95376459-95377318
1416225_at	Adh1	up	1.53129	0.614751	142.937	219.069	chr3:137940606-137953658
1451111_at	Nup133	down	1.53083	-0.614319	27.0443	17.7286	chr8:126422324-126473180
1451376_at	Atl3	down	1.53033	-0.613845	20.5425	13.4417	chr19:7568684-7609674
1423258_at	Syt9	down	1.53029	-0.613808	23.2143	15.1553	chr7:114514303-114692170
1427267_at	Tnrc18	down	1.53008	-0.613611	14.7966	9.74815	chr5:143524731-143549439
1423143_at	Gtpbp4	down	1.52953	-0.613086	141.982	93.0186	chr13:8971723-8995298
1417852_x_at	Clca1	up	1.52947	0.613036	46.7696	71.5208	chr3:144392640-144423919
1438453_at	Rad51c	down	1.52816	-0.611795	29.5878	19.5114	chr11:87191874-87192738
1450886_at	Gsg2	down	1.52715	-0.610844	20.0923	13.1283	chr11:72948986-72951796
1458920_at		down	1.52707	-0.610763	15.9689	10.5512	chr1:157023109-157023778
1422629_s_at	Shroom3	down	1.52685	-0.610559	28.566	18.9727	chr5:93112460-93394566
1451064_a_at	Psat1	down	1.52605	-0.609802	238.283	156.144	chr19:15979615-15999549
1434593_at	Eif5a2	down	1.52585	-0.609615	60.8006	40.2339	chr3:28696887-28697768
1436337_at	4930420K17Rik	down	1.52526	-0.609058	22.8485	14.9211	chr5:9100736-9119045
1433849_at	Cdc27	down	1.52467	-0.608494	31.28	20.5167	chr11:104363844-104366982
1456933_at		down	1.52465	-0.608474	21.541	14.1416	chr1:154735179-154735749
1433762_at	C630043F03Rik	up	1.52461	0.608439	15.9994	24.401	chr4:71863800-71864964
1417493_at	Bmi1	down	1.5245	-0.608335	184.646	121.25	chr2:18598644-18608257
1438571_at	Bub1	up	1.52369	0.607571	7.905	11.9769	chr2:127625935-127626749
1429188_at	Cox11	down	1.52368	-0.607559	74.345	48.9975	chr11:90499457-90506247
1453737_at	Wipf2	down	1.52368	-0.607559	11.1887	7.42877	chr11:98761376-98763632
1440851_at	Erlec1	up	1.52362	0.607502	22.1352	33.639	chr11:30829783-30830591
1453774_at	Fam123b	down	1.52339	-0.607282	52.7867	35.1129	chrX:92622701-92640163
1423040_at	Bzw1	down	1.52276	-0.606686	316.64	208.415	chr1:58449980-58464198
1428951_at	Nol8	down	1.52245	-0.606391	102.905	67.7252	chr13:49756589-49774372
1446605_at		down	1.52229	-0.606247	10.8902	7.15504	chr6:112892162-112892805
1427603_at	Atf7ip2	down	1.52206	-0.606024	13.2867	8.93252	chr16:10242112-10243144
1460227_at	Timp1	up	1.52172	0.605699	17.9301	27.4447	chrX:20447389-20451859
1431252_a_at	Zfp655	down	1.5217	-0.60568	22.7025	15.0475	chr5:145992603-146006038
1444385_at		down	1.52165	-0.605641	10.7156	7.15238	chr11:77379428-77380199
1450710_at	Jarid2	down	1.52159	-0.605577	68.9417	45.277	chr13:44826703-45017009
1437864_at	Adipor2	down	1.52107	-0.605085	38.5882	25.1991	chr6:119305273-119311927
1424389_at	Nupl1	down	1.52051	-0.604551	58.7028	38.7282	chr14:60836876-60870246
1437224_at	Rtn4	down	1.51951	-0.603607	22.4921	14.8826	chr11:29606472-29607264
1460614_at	Mier3	down	1.5192	-0.603315	259.165	170.218	chr13:112504935-112508803
1423735_a_at	Wdr36	down	1.51898	-0.6031	67.4427	44.5723	chr18:33011717-33026091
1418446_at	Slc16a2	down	1.5186	-0.602741	30.946	20.5397	chrX:100892752-101017298
1434201_at	Chrdl1	up	1.51855	0.602696	8.96656	13.5244	chrX:139731702-139732274
1452679_at	Tubb2b	up	1.5181	0.602267	27.0376	40.992	chr12:11887655-11889512
1434518_at	Phka2	down	1.51742	-0.601619	43.1452	28.4985	chrX:157016574-157029654
1442067_at		up	1.51726	0.601469	8.35347	12.6605	chr4:99771652-99772779
1424499_s_at	Atl3	down	1.51705	-0.601271	12.8195	8.48471	chr19:7568684-7609674
1428392_at	Rassf2	down	1.51703	-0.601253	32.9938	21.7005	chr2:131818585-131821390
1456327_at	A530020G20Rik	up	1.51607	0.600337	13.5587	20.7967	chr3:121238454-121239124
1426766_at	6330403K07Rik	up	1.51599	0.600258	27.9818	42.5302	chr11:70845451-70847015
1443864_at	Dtl	down	1.51526	-0.599565	10.4729	7.10309	chr1:193361371-193365342
1428532_at	Ints7	down	1.51507	-0.599381	23.5014	15.4879	chr1:193428734-193447570
1438091_a_at	H2afz /// LOC100504949	up	1.51389	0.598262	468.442	708.587	chr3:137529536-137529884
1427210_at	Baz2a	down	1.51323	-0.59763	17.0112	11.2545	chr10:127528668-127564149
1436326_at	Rora	up	1.51246	0.596897	10.6244	16.045	chr9:69229519-69231294
1428311_at	Ccdc6	down	1.5123	-0.596748	131.737	87.194	chr10:69652417-69655948
1458912_at		down	1.5123	-0.596742	17.5526	11.6255	chr9:107725918-107726597
1450931_at	Dock9	down	1.51211	-0.596561	27.3783	18.1652	chr14:121941260-122006102
1442034_at	Fastkd1	down	1.51206	-0.596516	21.9634	14.4884	chr2:69550796-69551573
1417552_at	Fap	up	1.51203	0.596487	9.47137	14.299	chr2:62338999-62412078
1439773_at	Ly6e	up	1.50962	0.594186	11.8323	17.8638	chr15:74786059-74786930
1417212_at	Fam195a	up	1.50956	0.594129	71.9875	108.802	chr17:26000642-26005709
1419108_at	Ophn1	down	1.50885	-0.593446	19.2827	12.7817	chrX:95752847-96086120
1429045_at	Smurf2	down	1.50849	-0.593109	73.5902	48.8403	chr11:106682319-106707374
1418772_at	BC016423	down	1.50847	-0.593084	167.391	111.271	chr13:3565166-3574775
1419943_s_at	Ccnb1	down	1.50834	-0.592965	184.752	123.025	chr14:9242245-9242819
1450757_at	Cdh11	up	1.5082	0.592825	154.356	232.849	chr8:105156833-105309011
1450684_at	Etv1	up	1.50775	0.592395	17.3377	26.1311	chr12:39506826-39594425
1452161_at	Tiparp	down	1.50763	-0.592286	53.1969	35.361	chr3:65332329-65359440
1436528_at	Kazald1	up	1.50747	0.59213	195.539	295.493	chr19:45150661-45153780
1421205_at	Atm	down	1.50722	-0.591894	93.2439	61.8763	chr9:53247266-53342072
1432431_s_at	Macrod2	down	1.50669	-0.591383	12.306	8.36962	chr2:140221195-140246109
1436816_at	Nup133	down	1.50657	-0.59127	133.868	88.9916	chr8:126423196-126423411
1418329_at	Pgpep1	up	1.50655	0.591244	26.2406	39.5235	chr8:73173780-73183713
1429209_at	Col23a1	up	1.5064	0.591106	8.25583	12.4728	chr11:51394112-51396045
1427180_at	Slc27a3	up	1.5056	0.590337	27.0365	40.8243	chr3:90189146-90193860
1436325_at	Rora	up	1.5055	0.590245	15.0427	22.3413	chr9:69229519-69231294
1454681_at	Esrp1	down	1.50548	-0.590226	43.4614	29.3197	chr4:11259079-11313900
1423744_x_at	Eif2s3x	up	1.50544	0.590183	128.058	192.706	chrX:31682433-31684307
1451839_a_at	Pde7a	down	1.50542	-0.590167	12.7784	8.49602	chr3:19127636-19211278
1435013_at	Heatr2	down	1.50513	-0.589887	41.9881	27.8508	chr5:139646226-139662466
1458383_at		up	1.50486	0.589628	9.58609	14.4252	chr7:87255688-87256199
1425139_at	Sesn2	down	1.50436	-0.589153	27.5603	18.3657	chr4:132047946-132066380
1425546_a_at	Trf	up	1.50432	0.589115	16.5682	24.9105	chr9:103112823-103130399
1440315_at	Mbnl1	down	1.50402	-0.588824	15.4321	10.3998	chr3:60420748-60421401
1428629_at	Zfp518a	down	1.50338	-0.588213	118.07	78.777	chr19:40982645-40992437
1419298_at	Pon3	up	1.50307	0.587909	10.4006	15.6397	chr6:5171350-5206278
1434003_a_at	Dhps	down	1.50302	-0.587864	65.6979	43.7545	chr8:87595731-87599202
1435275_at	Cox6b2	up	1.50295	0.587795	23.5416	35.316	chr7:4703393-4704580
1451818_at	Mib1	down	1.50287	-0.587718	15.4655	10.3091	chr18:10775684-10812698
1452208_at	Prdm4	down	1.50271	-0.587569	54.7812	36.6106	chr10:85354708-85379883
1418227_at	Orc2	down	1.50212	-0.586999	35.959	23.9143	chr1:58519614-58561799
1428726_at	Thumpd2	up	1.50208	0.586957	13.5727	20.3268	chr17:81425669-81464419
1418300_a_at	Mknk2	down	1.50185	-0.586744	172.861	115.485	chr10:80128069-80138955
1424065_at	Edem1	down	1.50171	-0.586609	31.6838	21.1345	chr6:108778554-108809349
1455277_at	Hhip	up	1.50106	0.585981	33.8873	51.0073	chr8:82489750-82490797
1418752_at	Aldh3a1	up	1.50075	0.58568	11.5076	17.6388	chr11:61022246-61031916
1439070_x_at	Pisd-ps1 /// Pisd-ps3	down	1.50054	-0.585482	18.571	12.4468	chr11:3031069-3031896
1452308_a_at	Atp1a2	up	1.50042	0.585365	12.0857	17.8575	chr1:174204614-174228130
1444435_at	Vps13b	down	1.50035	-0.585302	13.5568	9.07987	chr15:35639101-35700289
1456316_a_at	Acbd3	down	1.50031	-0.585261	46.4793	30.9978	chr1:182656173-182664649
1421504_at	Sp4	down	1.50021	-0.585164	29.3317	19.6603	chr12:119475926-119539841
X-linked probe sets are indicated in bold.
