# Supplementary material for: Evolutionarily Diverged Regulation of X-chromosomal Genes as a Primal Event in Mouse Reproductive Isolation
Source: PLoS Genet. 2014 Apr 17;10(4):e1004301. doi: 10.1371/journal.pgen.1004301 (PMC3990516; doi:10.1371/journal.pgen.1004301)
Supplement: Table S7 — Differentially expressed probe sets shared by B6-ChrXMSM and B6-ChrXTMSM samples by Venn diagram. (XLSX) [file pgen.1004301.s022.xlsx]

## Sheet: Sheet1
Table S7 Differentially expressed probe sets shared by B6-ChrXMSM and B6-ChrXTMSM samples by Venn Diagram.
Probe Set ID	Gene Symbol	Regulation (B6-ChrXMSM vs B6	Absolute values of fold change (B6-ChrXMSM vs B6)	Regulation (B6-ChrXTMSM vs B6	Absolute values of fold change (B6-ChrXTMSM vs B6)	Raw signal intensity, B6-ChrXMSM	Raw signal intensity, B6-ChrXTMSM	Location
1455183_at	Stk38l	down	1.80432	down	1.62517	38.2717	21.6582	chr1:100355909-100356563
1454707_at	2310035C23Rik	down	1.98419	down	1.77046	67.9313	34.318	chr1:107632514-107651772
1450813_a_at	Tnni1	up	2.03687	up	1.75287	10.4797	21.3792	chr1:137695978-137707566
1418726_a_at	Tnnt2	down	2.2946	down	1.6827	17.5477	7.64751	chr1:137732981-137748842
1424967_x_at	Tnnt2	down	2.17459	down	1.66581	22.467	10.3207	chr1:137737438-137748837
1429324_at	1700012A16Rik	down	3.05558	down	2.98844	21.7953	7.31197	chr1:155272297-155299715
1452382_at	Dnm3os	up	1.64835	up	1.55483	43.9996	72.6338	chr1:164151141-164153836
1439036_a_at	Atp1b1	down	1.59534	down	1.59284	200.031	125.259	chr1:166367276-166368410
1436837_at	Mael	down	2.62304	down	2.32483	185.706	71.466	chr1:168131502-168136048
1436221_at	Ildr2	down	1.64583	down	1.75138	67.969	41.3192	chr1:168244840-168246387
1436293_x_at	Ildr2	down	1.66553	down	1.54641	82.7062	49.8246	chr1:168246556-168246963
1421277_at	Spna1	up	2.33387	up	2.81543	6.16852	14.2208	chr1:176102938-176178581
1421278_s_at	Spna1	up	2.67191	up	3.35492	13.584	36.0102	chr1:176102938-176178581
1423352_at	Crispld1	up	1.58883	up	1.69312	17.0257	27.1308	chr1:17717169-17756425
1423353_at	Crispld1	up	1.75026	up	1.78325	7.48092	13.0721	chr1:17717169-17756425
1460307_at	Akt3	down	2.8899	down	2.23846	18.3864	6.34964	chr1:178953924-179178875
1421624_a_at	Enah	down	1.96579	down	1.73755	45.2823	23.1866	chr1:183835573-183949788
1437693_at	D1Pas1	down	2.34951	down	2.37368	15.7624	6.80389	chr1:188793831-188794696
1428532_at	Ints7	down	1.63078	down	1.51507	21.5724	13.2684	chr1:193428734-193447570
1424349_a_at	Lpgat1	down	1.9383	down	2.08834	91.5383	47.3183	chr1:193542420-193603856
1418414_at	Kcnh1	up	2.23035	up	1.91125	6.35691	14.1941	chr1:194014775-194331220
1454877_at	Sertad4	down	1.64834	down	1.71416	107.721	65.0203	chr1:194670624-194677337
1446943_at		up	1.5986	up	1.5941	9.16001	14.835	chr1:34292215-34292789
1455102_at	Larp4	down	1.6049	down	1.60498	73.0865	45.5424	chr1:38127344-38128159
1428593_at	1700029F09Rik	down	1.56772	down	1.54138	484.635	309.235	chr1:44143457-44158517
1419257_at	Tcea1	down	1.80871	down	1.62582	107.266	59.185	chr1:4847779-4887990
1448990_a_at	Myo1b	down	2.63546	down	2.22015	42.9848	16.3251	chr1:51806601-51964160
1454663_at	Eif5	down	1.66888	down	1.54316	246.053	147.56	chr1:54101259-54102698
1423040_at	Bzw1	down	1.65831	down	1.52276	314.239	189.989	chr1:58449980-58464198
1450845_a_at	Bzw1	down	1.65373	down	1.56126	577.856	350.013	chr1:58449980-58464198
1450846_at	Bzw1	down	1.9274	down	1.82947	194.681	101.118	chr1:58449980-58464198
1456165_at	4921521F21Rik	up	1.66726	up	1.55317	35.3111	58.615	chr1:65059652-65060309
1420594_at	Bard1	down	3.61355	down	3.38863	19.2333	5.36564	chr1:71076933-71149492
1437250_at	Mreg	down	1.67636	down	1.55616	27.5447	16.4135	chr1:72205808-72206455
1452114_s_at	Igfbp5	up	2.29335	up	2.09926	44.1006	98.0457	chr1:72904503-72921443
1440910_at	C77370	down	1.94224	down	2.41106	109.302	56.3731	chr1:73569418-73572201
1417373_a_at	Tuba4a	down	2.07044	down	1.74782	52.7495	25.6994	chr1:75210797-75215813
1417374_at	Tuba4a	down	2.05899	down	1.61916	25.3351	12.4988	chr1:75210797-75215813
1454655_at	Dgkd	down	1.51241	down	1.95514	11.288	7.58272	chr1:89834811-89841754
1440319_at	Rbm44	down	3.29045	down	2.94909	33.3627	10.5081	chr1:93063519-93066870
1424393_s_at	Adhfe1	up	1.9702	up	1.63413	10.2259	20.1327	chr1:9538160-9567012
1424303_at	Depdc7	down	2.27089	down	2.12012	22.9238	10.2098	chr2:104561938-104582972
1434353_at	Sfmbt2	down	1.77909	down	2.19836	52.8798	30.1264	chr2:10515678-10516879
1431751_a_at	Mpped2	down	2.60083	down	2.4904	12.7277	5.32226	chr2:106535757-106707361
1418898_at	Lin7c	down	2.10732	down	1.98348	40.1593	19.0154	chr2:109731014-109738676
1455650_at		down	1.66679	down	1.5322	11.4568	6.83419	chr2:118380501-118381419
1433703_s_at	Bahd1	down	1.82901	down	1.5462	43.1304	23.5651	chr2:118748382-118750260
1445191_at	Exd1	down	2.13179	down	2.14281	13.643	6.48752	chr2:119345112-119345816
1442316_x_at	Trp53bp1	down	1.88852	down	1.87441	13.756	7.28264	chr2:121052966-121053499
1457812_at	Trp53bp1	down	1.66334	down	1.62607	13.6464	8.22693	chr2:121052966-121053499
1416316_at	Slc27a2	down	5.08639	down	4.18933	13.5483	2.69368	chr2:126378351-126413981
1419761_a_at	Gabpb1	down	1.64134	down	1.71806	24.8833	15.2368	chr2:126464371-126501222
1456208_at	Gpat2	down	2.57934	down	2.4841	43.11	16.8195	chr2:127258767-127261827
1432431_s_at	Macrod2	down	2.08498	down	1.50669	14.7746	7.08617	chr2:140221195-140246109
1429310_at	Flrt3	up	1.68549	up	1.55959	8.94552	15.0454	chr2:140483934-140487271
1451773_s_at	Polr3f	down	1.72434	down	1.66134	18.8366	10.9814	chr2:144353453-144365000
1437820_at	Foxs1	up	1.71451	up	1.75332	21.753	37.3087	chr2:152757631-152758312
1435077_at	Asxl1	down	1.66104	down	1.71804	56.8908	34.2396	chr2:153226499-153228070
1418351_a_at	Dnmt3b	down	2.16382	down	2.00995	43.8162	20.2686	chr2:153475192-153513458
1449052_a_at	Dnmt3b	down	2.16208	down	2.10869	137.355	63.4592	chr2:153475192-153513458
1453008_at	Trnp1	down	2.37764	down	2.34836	16.4767	6.9158	chr2:154042527-154043327
1420588_at	Spinlw1	down	2.10617	down	1.63284	32.9261	15.5054	chr2:164413842-164419094
1428313_at	Zswim3	down	1.94826	down	1.70835	12.3576	6.35551	chr2:164630599-164647627
1422737_at	Ncoa3	down	2.17135	down	1.78741	22.9165	10.679	chr2:165818162-165896980
1436192_at	Arfgef2	down	1.87906	down	1.65715	15.852	8.42744	chr2:166702062-166721491
1424152_at	Sall4	down	2.6569	down	2.27143	90.806	34.5223	chr2:168573832-168578024
1424153_s_at	Sall4	down	2.10167	down	2.25192	14.9412	7.17815	chr2:168573832-168578024
1433607_at	Cbln4	up	2.81632	up	3.36279	15.5719	43.8378	chr2:171861726-171862507
1421265_a_at	Rbm38	down	1.64871	down	1.66398	14.8864	9.10738	chr2:172847429-172860226
1444122_at	Sycp2	down	2.81861	down	2.793	41.463	14.7757	chr2:178080714-178084832
1452952_at	9030418K01Rik	down	1.98902	down	1.7098	38.2958	19.3741	chr2:178157272-178159133
1456515_s_at	Tcfl5	down	2.38776	down	2.49985	140.259	59.5968	chr2:180356658-180357021
1417493_at	Bmi1	down	1.56447	down	1.5245	172.468	110.243	chr2:18598644-18608257
1419522_at	Zmynd19	down	1.63631	down	1.57136	94.149	57.6801	chr2:24805321-24814933
1423859_a_at	Ptgds	up	3.61379	up	2.7091	55.6206	200.802	chr2:25322229-25325362
1423860_at	Ptgds	up	3.95202	up	2.95201	10.9959	43.2663	chr2:25322229-25325362
1460015_at	Sohlh1	down	2.92354	down	2.73984	34.6601	11.9601	chr2:25698518-25701880
1448389_at	Wdr5	down	2.59914	down	2.11459	50.9468	19.7106	chr2:27370724-27392055
1432331_a_at	Prrx2	up	1.84986	up	1.70766	11.231	20.6381	chr2:30690491-30736742
1439747_at	Ptges	up	2.00076	up	2.17379	5.67774	11.3351	chr2:30744993-30745475
1449450_at	Ptges	up	1.74527	up	1.91519	12.9775	22.6282	chr2:30746075-30758784
1423581_at	Nmt2	down	2.90917	down	2.52765	148.983	51.3736	chr2:3201544-3243641
1438740_at	Nmt2	down	1.8154	down	1.56281	159.321	87.8783	chr2:3243654-3244379
1433553_at	Garnl3	down	1.50285	down	1.56579	22.8976	15.232	chr2:32841742-32858343
1422979_at	Suv39h2	down	1.88131	down	1.89587	52.3522	27.847	chr2:3375469-3392241
1426411_a_at	Strbp	down	1.7019	down	1.75224	51.7502	30.4306	chr2:37438675-37502806
1452061_s_at	Strbp	down	1.82003	down	1.72535	235.563	129.403	chr2:37438675-37502806
1428825_at	Nr6a1	down	1.80823	down	1.74226	20.5752	11.3715	chr2:38578891-38581530
1428826_at	Nr6a1	down	2.13362	down	2.03853	17.0245	7.98454	chr2:38578891-38581530
1422945_a_at	Kif5c	down	1.648	down	1.67235	17.0878	10.2836	chr2:49475181-49626954
1416975_at	Stam2	down	1.90501	down	1.62331	18.4676	9.79461	chr2:52547176-52601248
1417552_at	Fap	up	1.7382	up	1.51203	8.41845	14.6331	chr2:62338999-62412078
1420545_a_at	Chn1	down	1.97491	down	1.55548	23.8053	12.1551	chr2:73450942-73463797
1427559_a_at	Atf2	down	2.20312	down	1.86143	20.9167	9.59714	chr2:73656963-73730685
1436731_at	Zfp385b	down	1.52743	down	1.61597	24.493	16.0548	chr2:77248690-77249867
1436037_at	Itga4	up	1.89164	up	1.7456	12.6643	24.0859	chr2:79172515-79173825
1416658_at	Frzb	down	1.93953	down	1.63034	12.6134	6.43543	chr2:80252126-80287505
1438273_at	Gm13718	down	3.07015	down	2.95722	13.4086	4.47405	chr2:84508034-84508938
1439214_a_at	Api5	down	2.07313	down	1.80512	42.2233	20.3508	chr2:94253361-94258550
1448021_at	Fam46c	up	1.59921	up	1.6509	86.2345	137.774	chr3:100271979-100272619
1427291_at	Sycp1	down	2.75315	down	3.15701	95.6989	34.8382	chr3:102622421-102740023
1456891_at	Dennd2c	down	2.05128	down	1.98118	18.7743	9.22632	chr3:102972688-102973654
1460025_at	Lrig2	down	2.06099	down	1.75876	20.0556	9.76071	chr3:104261047-104268143
1422907_at	Gnat2	down	2.06807	down	1.82149	18.1428	8.76738	chr3:107895706-107904350
1418627_at	Gclm	down	1.51237	down	1.56832	103.445	68.4183	chr3:121948513-121969858
1419063_at	Ugt8a	down	6.35893	down	4.30305	20.3567	3.19627	chr3:125568238-125618379
1448649_at	Enpep	up	1.85186	up	1.85313	79.1032	146.219	chr3:128972090-129035647
1438540_at	Col25a1	up	1.66795	up	2.02766	13.7755	22.9984	chr3:130302149-130302802
1438091_a_at	H2afz /// LOC100504949	up	1.58036	up	1.51389	457.827	722.031	chr3:137529536-137529884
1417852_x_at	Clca1	up	1.53178	up	1.52947	43.9626	67.3438	chr3:144392640-144423919
1460259_s_at	Clca1 /// Clca2	up	1.51623	up	1.63068	43.0695	65.3717	chr3:144459837-144482441
1418723_at	Lpar3	down	2.95445	down	2.16555	17.272	5.83503	chr3:145883926-145949178
1429662_at	Spata1	down	1.64409	down	1.65263	12.3777	7.54353	chr3:146120159-146156809
1435868_at	Ankrd13c	down	2.36479	down	2.04088	17.2008	7.23508	chr3:157610272-157669184
1451839_a_at	Pde7a	down	1.61908	down	1.50542	11.824	7.30211	chr3:19127636-19211278
1438256_at	Eif5a2	down	2.66583	down	2.1987	25.17	9.52569	chr3:28695607-28696487
1434593_at	Eif5a2	down	1.53309	down	1.52585	57.8695	38.0226	chr3:28696887-28697768
1422054_a_at	Skil	down	2.94157	down	2.41157	12.5687	4.29568	chr3:30995754-31018070
1417254_at	Spata5	down	2.08457	down	2.02923	162.946	78.7714	chr3:37319218-37478011
1448639_a_at	Spata5	down	1.95673	down	1.97875	180.317	92.2955	chr3:37319218-37478011
1438844_x_at	Spata5	down	2.03656	down	1.85085	102.142	50.4906	chr3:37427184-37478012
1444872_at	D3Ertd740e	down	1.66291	down	1.5909	22.0166	13.2898	chr3:37447303-37448276
1453133_at	Slc25a31	down	2.87605	down	2.55566	257.578	90.4288	chr3:40512776-40529515
1418253_a_at	Hspa4l	down	2.46551	down	2.23269	74.8163	30.4365	chr3:40549417-40594370
1449010_at	Hspa4l	down	1.91248	down	1.74876	37.1852	19.4489	chr3:40549417-40594370
1451508_at	Larp1b	down	1.74041	down	1.8579	46.8327	26.9329	chr3:40754720-40781719
1438412_at		down	1.59487	down	1.62427	40.278	25.318	chr3:41409156-41410767
1451061_at	1700018B24Rik	down	2.30959	down	2.2549	65.5953	28.8758	chr3:48409653-48413023
1416982_at	Foxo1	down	1.80601	down	1.63819	39.1309	21.8668	chr3:52072295-52154026
1429817_at	Sohlh2	down	1.67673	down	1.81545	47.5191	28.4213	chr3:54985965-55013877
1452160_at	Tiparp	down	1.52861	down	1.56703	85.0164	55.614	chr3:65332329-65359440
1456509_at	1110032F04Rik	up	1.96364	up	1.95376	7.6102	14.8809	chr3:68675420-68676081
1439189_at	Fnip2	down	2.46094	down	1.93478	42.0099	17.4919	chr3:79259895-79261427
1439944_at		down	2.87318	down	2.63529	76.8693	26.7746	chr3:82640444-82641062
1443437_at		down	2.87614	down	2.48026	66.8173	23.3529	chr3:82641752-82642347
1415999_at	Hey1	down	1.58174	down	1.58103	13.9591	8.85467	chr3:8663358-8667039
1453366_at	Tdrkh	down	2.53417	down	2.26476	41.1501	16.3184	chr3:94217186-94230309
1421830_at	Ak4	down	1.5503	down	1.63862	20.449	13.3281	chr4:101092343-101140376
1450387_s_at	Ak4	down	1.5343	down	1.63439	41.4699	27.1711	chr4:101092343-101140376
1448013_at	Usp24	down	1.85764	down	1.80662	35.9333	19.4398	chr4:106088622-106112423
1448014_s_at	Usp24	down	2.50264	down	2.41594	59.671	23.8098	chr4:106088622-106112423
1427252_at	Dmrtb1	down	6.10678	down	4.9417	13.8563	2.26577	chr4:107348896-107353451
1440882_at	Lrp8	down	2.66951	down	2.36722	17.29	6.45001	chr4:107545430-107546503
1422663_at	Orc1	down	1.95614	down	1.75969	33.4076	17.1017	chr4:108252058-108287438
1423862_at	Plekhf2	down	1.76873	down	1.56561	16.8671	9.56323	chr4:10915809-10934760
1454681_at	Esrp1	down	1.58056	down	1.50548	40.0587	25.4108	chr4:11259079-11313900
1456482_at	Pik3r3	down	2.49464	down	2.27722	57.8237	23.0058	chr4:115974436-115975661
1416043_at	Nasp	down	1.87704	down	1.62316	29.9556	16.009	chr4:116273656-116300519
1438224_at	Zswim5	down	4.53209	down	5.06071	22.2217	4.90155	chr4:116661086-116661868
1455378_at	Rimkla	down	2.35212	down	2.34377	12.2016	5.35517	chr4:119137883-119138940
1447164_at		down	1.64323	down	1.70417	18.1026	11.0105	chr4:120878366-120878875
1427938_at	Mycbp	down	1.74446	down	1.72419	146.751	84.1034	chr4:123582185-123589591
1427939_s_at	Mycbp	down	1.57896	down	1.64108	97.4536	61.7531	chr4:123582185-123589591
1460038_at	Pou3f1	down	1.73595	down	2.03557	13.5967	7.84488	chr4:124336353-124337899
1425139_at	Sesn2	down	1.62537	down	1.50436	27.1826	16.7368	chr4:132047946-132066380
1416896_at	Rps6ka1	down	1.86253	down	1.6379	22.6233	12.1988	chr4:133403204-133443691
1437752_at	Lin28a	down	4.49842	down	3.85679	13.921	3.17964	chr4:133559255-133560800
1451212_at	Ccdc21	down	1.66466	down	1.64233	40.7594	24.5906	chr4:133685772-133695192
1428884_at	Tmem57	down	1.88403	down	1.84793	76.5027	40.6321	chr4:134358673-134392806
1452226_at	Rcc2	down	2.12069	down	2.15111	120.115	56.7611	chr4:140271779-140279135
1455718_at	Spata21	up	1.83054	up	1.6833	17.4995	32.2749	chr4:140663240-140668675
1428459_at	Pramef12	down	2.52344	down	2.28292	38.2086	15.584	chr4:143981576-143998367
1433599_at	Baz1a	down	1.65583	down	1.55618	64.1482	38.7505	chr4:145561005-145561723
1424211_at	Slc25a33	down	2.02092	down	1.9149	80.4199	39.7248	chr4:149118144-149148327
1420150_at	Spsb1	up	2.04177	up	1.96076	24.1341	48.5606	chr4:149270394-149270747
1417675_a_at	Mdn1	down	1.79327	down	1.75122	145.361	81.2545	chr4:32855007-32862185
1437760_at	Galnt12	down	3.23348	down	2.67345	32.2297	10.0342	chr4:47116970-47135917
1418294_at	Epb4.1l4b	down	1.83668	down	1.66909	25.0605	13.8949	chr4:57074609-57156520
1421881_a_at	Elavl2	down	2.0366	down	2.31631	32.7863	16.3737	chr4:90917387-91038745
1421882_a_at	Elavl2	down	2.16657	down	2.20612	103.276	47.8655	chr4:90917387-91038745
1421883_at	Elavl2	down	2.17813	down	2.08751	58.5881	27.3258	chr4:90917387-91038745
1418743_a_at	Tesc	up	1.60898	up	1.79626	39.1027	62.6893	chr5:118477751-118511879
1418744_s_at	Tesc	up	1.60248	up	1.77447	135.22	216.772	chr5:118477751-118511879
1451436_at	Sbno1	down	2.07121	down	1.89368	139.55	67.4264	chr5:124823170-124837554
1425101_a_at	Fkbp6	down	2.49492	down	2.16205	136.197	54.8669	chr5:135813239-135825895
1434289_at	Nsun5	down	1.53569	down	1.54495	30.1608	19.589	chr5:135846796-135852013
1454881_s_at	Upk3b	up	2.11755	up	1.74276	9.98944	20.5817	chr5:136518751-136521268
1428144_at	Lrwd1	down	1.5468	down	1.54971	56.0108	36.2253	chr5:136598935-136611930
1460229_at	Stag3	down	2.49665	down	2.88832	55.1755	22.4907	chr5:138721778-138753621
1418711_at	Pdgfa	up	1.53291	up	1.57674	49.5032	75.5151	chr5:139451965-139470882
1435013_at	Heatr2	down	1.58371	down	1.50513	37.0227	23.3722	chr5:139646226-139662466
1433523_at	Radil	down	2.00353	down	2.19699	14.6118	7.39128	chr5:142960793-142961947
1428882_at	Wipi2	down	2.36623	down	2.06604	44.637	18.9793	chr5:143105495-143143399
1431252_a_at	Zfp655	down	1.52492	down	1.5217	22.176	14.4649	chr5:145992603-146006038
1437637_at	Phtf2	down	2.43553	down	2.02067	41.1505	16.978	chr5:20265549-20266900
1448794_s_at	Dnajc2	down	1.58049	down	1.68427	137.98	87.3666	chr5:21263088-21291040
1449465_at	Reln	down	3.88982	down	3.06771	39.0179	9.97867	chr5:21390269-21850516
1423832_at	Prkag2	down	3.13846	down	2.54486	12.9009	4.10898	chr5:24368561-24606445
1451140_s_at	Prkag2	down	3.09025	down	2.69544	40.4223	13.128	chr5:24368561-24606445
1416552_at	Dppa5a	down	2.47666	down	2.06156	18.0422	7.30925	chr5:29864488-29865233
1452829_at	Cad	down	1.78716	down	1.73264	37.9706	21.2516	chr5:31376992-31380852
1452830_s_at	Cad	down	1.58674	down	1.61864	58.5132	36.9067	chr5:31376992-31380852
1428827_at	Whsc1	down	2.0444	down	2.13311	39.0588	19.1512	chr5:34207307-34238648
1434504_at	Zfyve28	up	1.8388	up	1.6004	9.02825	16.5566	chr5:34537523-34538298
1451072_a_at	Rnf4	down	1.63492	down	1.56091	53.2979	32.6861	chr5:34679038-34696088
1423054_at	Wdr1	down	1.65653	down	1.58764	65.7017	39.8201	chr5:38918057-38952942
1421595_at	Fam184b	down	2.26187	down	2.09349	15.004	6.63505	chr5:45943802-46030664
1452291_at	Arap2	down	1.77277	down	1.54325	29.6061	16.6903	chr5:62993683-63027286
1448260_at	Uchl1	down	2.55053	down	2.35247	131.324	51.8709	chr5:67067477-67078473
1456795_at	Bend4	down	1.69676	down	1.70171	66.483	39.2278	chr5:67783388-67784422
1439523_at	Bend4	down	1.83963	down	1.59866	17.9511	9.8187	chr5:67784420-67784822
1429687_at	Cox7b2	down	1.69174	down	1.89832	23.2305	13.8573	chr5:71834060-71939455
1452514_a_at	Kit	down	2.79372	down	2.27159	76.9925	27.5514	chr5:76045118-76052719
1428543_at	Ppat	down	1.70282	down	1.96346	53.2873	31.2947	chr5:77342298-77348485
1434456_at	Rundc3b	down	1.7191	down	1.82836	86.0395	50.184	chr5:8490333-8491942
1428838_a_at	Dck	down	3.24724	down	2.58697	17.6456	5.447	chr5:89193971-89212302
1436337_at	4930420K17Rik	down	1.55821	down	1.52526	21.3871	13.6762	chr5:9100736-9119045
1452454_at	Sdad1	down	1.77021	down	1.94654	157.407	89.1368	chr5:92715522-92720146
1422629_s_at	Shroom3	down	1.59834	down	1.52685	24.7618	15.5873	chr5:93112460-93394566
1428927_at	Shq1	down	1.60066	down	1.80019	30.1965	19.0994	chr6:100523076-100621164
1439091_at	Fancd2	down	1.59892	down	1.71532	28.1098	17.6686	chr6:113535505-113546424
1455353_at	Tmcc1	down	1.63736	down	1.68269	41.1224	25.2142	chr6:115971182-115993330
1448823_at	Cxcl12	up	1.54573	up	1.59219	227.445	351.248	chr6:117118552-117125087
1424247_at	Erc1	down	1.74567	down	1.55756	29.0772	16.6841	chr6:119520813-119524497
1431014_at	Cecr2	down	2.38689	down	2.08989	12.1013	5.07897	chr6:120712176-120718099
1429981_a_at	Rimklb	down	2.23836	down	2.41852	11.9658	5.33296	chr6:122397313-122414227
1435532_at	Rimklb	down	3.21472	down	2.41683	26.5914	8.38822	chr6:122405336-122409314
1435533_s_at	Rimklb	down	1.75117	down	1.53845	52.5686	30.0068	chr6:122405336-122409314
1434745_at	Ccnd2	up	1.62508	up	1.5827	495.007	803.544	chr6:127075179-127078623
1416122_at	Ccnd2	up	1.61641	up	1.65526	400.818	647.084	chr6:127078450-127101011
1416123_at	Ccnd2	up	1.70436	up	1.68298	66.9611	113.86	chr6:127078450-127101011
1448229_s_at	Ccnd2	up	1.69032	up	1.55869	228.826	385.702	chr6:127078450-127101011
1455956_x_at	Ccnd2	up	1.64615	up	1.56607	286.491	470.883	chr6:127080252-127080427
1430127_a_at	Ccnd2	up	1.67149	up	1.69655	243.223	406.095	chr6:127098311-127101045
1423401_at	Etv6	down	1.70589	down	1.60083	12.306	7.24938	chr6:133985948-134216803
1448786_at	Plbd1	up	1.79681	up	1.82492	21.6943	38.9922	chr6:136560590-136610715
1416311_s_at	Tuba3a /// Tuba3b	down	2.27583	down	2.19743	484.199	214.217	chr6:145566751-145569984
1448296_x_at	Tuba3a	down	2.42397	down	2.30491	619.531	257.358	chr6:145566751-145569984
1427944_at	Caprin2	down	1.82266	down	1.66612	87.4352	47.9838	chr6:148791014-148792176
1427040_at	Mdfic	up	1.64503	up	1.54909	50.8474	83.487	chr6:15749782-15752169
1424939_at	Asz1	down	1.90046	down	1.99285	79.5931	42.2455	chr6:18000848-18059055
1422402_a_at	Asz1	down	1.54064	down	1.63005	30.4678	19.809	chr6:18021960-18059036
1424699_at	Ccdc136	down	1.70516	down	1.53904	20.6653	12.1617	chr6:29346629-29376995
1428195_at	Ahcyl2	down	1.95446	down	1.74428	20.6614	10.5238	chr6:29718491-29862310
1428771_at	Klhdc10	down	2.34853	down	1.84505	14.4321	6.22281	chr6:30367035-30402137
1423556_at	Akr1b7	up	1.77317	up	1.94632	28.3692	50.4363	chr6:34362359-34373142
1420568_at	Stra8	down	4.9622	down	4.52393	108.831	22.0554	chr6:34870162-34889342
1455933_at		down	1.57747	down	1.79207	29.7176	18.9753	chr6:49211061-49211867
1425317_x_at	Stk31	down	2.27168	down	1.96095	92.2875	41.076	chr6:49345602-49419499
1454138_a_at	Stk31	down	2.29321	down	1.87399	88.8385	39.4677	chr6:49389095-49419501
1449348_at	Mpp6	down	1.63279	down	1.5922	84.4513	51.8736	chr6:50060247-50148579
1421534_at	Dfna5	up	1.69036	up	1.59468	10.3203	17.3991	chr6:50150172-50152566
1436128_at	Plekha8	down	2.36749	down	1.95634	27.8761	11.9026	chr6:54574170-54591027
1435695_a_at	Ggct	down	1.72704	down	1.66717	51.6596	29.9007	chr6:54935641-54942701
1429701_at	Mageb16	down	2.91359	down	1.91298	57.3417	19.9375	chr6:60719512-60721141
1439768_x_at	Sema4f	down	1.98347	down	1.65769	12.9001	6.52362	chr6:82861879-82862523
1419254_at	Mthfd2	down	1.56072	down	1.53492	81.753	52.2977	chr6:83255697-83267600
1423522_at	Npm3 /// Npm3-ps1	down	1.71492	down	1.55042	77.265	46.5937	chr6:85026188-85027049
1449268_at	Gfpt1	down	2.80187	down	2.4416	26.2918	9.43665	chr6:86992837-87039705
1423868_at	Txnrd3	down	1.63748	down	1.74725	38.6229	23.6234	chr6:89593981-89625523
1423869_s_at	Txnrd3	down	1.77967	down	1.76599	57.0402	32.1016	chr6:89593981-89625523
1449623_at	Txnrd3	down	1.64899	down	1.72799	81.0376	49.4077	chr6:89624944-89625437
1433902_at	Kbtbd8	down	2.24447	down	1.96961	23.0222	10.3795	chr6:95078485-95079787
1421142_s_at	Foxp1	down	1.58589	down	1.55313	28.3802	18.0453	chr6:98879325-99216528
1420979_at	Pak1	down	2.07097	down	1.94698	16.3462	7.88115	chr7:104991479-105060890
1422677_at	Dgat2	down	2.10752	down	1.64957	17.3041	8.24703	chr7:106302170-106331225
1422678_at	Dgat2	down	2.40874	down	2.28962	28.914	11.9855	chr7:106302170-106331225
1446397_at		down	1.50662	down	1.56627	12.1942	8.10253	chr7:109346488-109347152
1419029_at	Ero1l	down	3.0295	down	2.56504	101.549	33.7267	chr7:112400397-112402780
1423893_x_at	Apbb1	down	1.75436	down	1.60681	11.9658	6.82606	chr7:112706997-112729792
1423258_at	Syt9	down	1.71571	down	1.53029	20.8681	12.1786	chr7:114514303-114692170
1418478_at	Lmo1	down	3.34673	down	2.9382	12.2067	3.85525	chr7:116282077-116314027
1438578_a_at	Btbd10	down	1.67742	down	1.59653	151.221	90.0897	chr7:120459140-120471948
1426370_at	Far1	down	1.61295	down	1.55332	48.6308	30.176	chr7:120657369-120714399
1453550_a_at	Far1	down	1.86785	down	1.56068	12.3293	6.59007	chr7:120657375-120694019
1455657_at	Smg1	down	2.6337	down	2.03889	60.9768	23.2357	chr7:125277904-125283312
1456981_at	Tmc7	down	1.56452	down	1.57991	85.118	54.1014	chr7:125679352-125680037
1416776_at	Crym	up	2.56887	up	1.75382	7.07284	18.4412	chr7:127329899-127345501
1417430_at	Cdr2	down	1.94147	down	1.71959	18.1535	9.35928	chr7:128100549-128125798
1442099_at	Usp31	down	2.26576	down	2.14841	13.522	5.97572	chr7:128791180-128791936
1448968_at	Ubfd1	down	2.03205	down	1.76033	108.251	53.7041	chr7:129210691-129223052
1428359_s_at	Zg16	up	3.65817	up	4.21174	9.08715	31.7727	chr7:134193669-134195494
1434137_x_at	Zg16	up	3.03248	up	3.45363	10.1026	30.5566	chr7:134193675-134193993
1420651_at	Ate1	down	1.80665	down	1.63714	16.3199	9.04796	chr7:137536999-137663038
1442142_at	2700050L05Rik	down	1.62618	down	2.05591	24.9063	15.2339	chr7:140829375-140842293
1451391_at	2700050L05Rik	down	1.72163	down	1.62698	59.0801	34.3023	chr7:140843845-140864161
1452626_a_at	1810014F10Rik	up	1.76501	up	1.55941	13.6536	24.054	chr7:147285368-147288921
1428685_at	Syce1	down	3.17586	down	2.73008	44.0711	14.3316	chr7:147963128-147973752
1417460_at	Ifitm2	up	1.6172	up	1.57052	57.4809	92.9805	chr7:148140736-148141940
1422830_s_at	Drd4	down	2.13131	down	2.13578	29.2902	13.4847	chr7:148477917-148480896
1452490_a_at	Ap2a2	down	1.98802	down	1.62795	22.0956	11.1217	chr7:148784629-148816221
1417419_at	Ccnd1	down	1.96627	down	2.40952	24.3951	12.5489	chr7:152115835-152126195
1417420_at	Ccnd1	down	1.61544	down	1.80376	52.0526	32.3764	chr7:152115835-152126195
1435989_x_at	Krt8	up	3.79804	up	2.87911	5.01176	19.0353	chr7:24143492-24143847
1449103_at	Tex101	down	3.55287	down	3.26405	51.7168	14.604	chr7:25453025-25457061
1438757_at	Zfp850	down	1.67164	down	1.54577	23.5156	14.1626	chr7:28772084-28772737
1422308_a_at	Lgals7	up	2.2701	up	1.99256	85.1869	193.473	chr7:29649487-29651228
1460478_at	2200002J24Rik	up	1.53626	up	1.59466	15.898	24.4845	chr7:31483970-31485555
1435339_at	Kctd15	down	1.67153	down	1.54733	24.7733	14.8182	chr7:35424033-35440528
1431805_a_at	Rhpn2	down	1.87625	down	1.79386	14.341	7.64996	chr7:36119332-36177300
1434628_a_at	Rhpn2	down	1.69268	down	1.60702	30.7876	18.2112	chr7:36176818-36177304
1453219_a_at	Tdrd12	down	2.17174	down	1.71718	17.5728	8.38579	chr7:36278628-36322701
1435275_at	Cox6b2	up	1.50832	up	1.50295	23.6003	35.5725	chr7:4703393-4704580
1450000_at	Nlrp4c	down	2.8588	down	2.47383	47.174	17.1498	chr7:6017316-6056750
1450048_a_at	Idh2	up	1.50947	up	1.54472	102.124	154.099	chr7:87239735-87260194
1458383_at		up	1.60399	up	1.50486	8.54802	13.6998	chr7:87255688-87256199
1448564_at	Cib1	down	1.58479	down	1.54864	69.1629	43.6123	chr7:87372041-87377579
1417960_at	Cpeb1	down	2.21148	down	2.35427	25.2875	11.5275	chr7:88491911-88600351
1424367_a_at	Homer2	down	1.96671	down	1.93303	20.5071	10.4986	chr7:88754615-88851824
1424890_at	Bnc1	down	2.10254	down	2.29605	57.9874	27.4778	chr7:89111539-89137178
1457145_at	Plekhg4	down	2.50034	down	2.25682	20.184	8.034	chr8:107904393-107906760
1429596_at	Slc7a6os	down	2.02282	down	1.56996	12.9976	6.53482	chr8:108724477-108734807
1423884_at	Cirh1a	down	1.62299	down	1.54228	123.169	75.9032	chr8:109417550-109447234
1423388_at	Ap1g1	down	1.78526	down	1.58123	28.088	15.7896	chr8:112302453-112385438
1425204_s_at	Ddx19a /// Ddx19b	down	1.837	down	1.75391	62.9288	34.2768	chr8:113529885-113551665
1444073_at	Maf	up	1.7651	up	1.54296	9.1841	15.902	chr8:118225331-118226437
1434381_at	Atmin	down	1.9949	down	2.09372	15.0101	7.54611	chr8:119467301-119482417
1434939_at	Foxf1a	down	2.68874	down	1.8402	13.4995	5.16554	chr8:123611427-123612050
1417969_at	Fbxo31	down	1.66115	down	1.63225	27.1359	16.3374	chr8:124075429-124102691
1435365_at	4732415M23Rik	down	2.82857	down	2.97553	16.3434	5.78056	chr8:125736757-125745945
1451111_at	Nup133	down	1.5652	down	1.53083	26.5806	16.9915	chr8:126422324-126473180
1448690_at	Kcnk1	up	1.68996	up	1.69745	14.429	24.5855	chr8:128519033-128554585
1448971_at	2410022L05Rik	down	1.80129	down	1.77196	61.4662	34.158	chr8:13884471-13890270
1420113_s_at	2410022L05Rik	down	1.91984	down	1.70428	104.379	54.3769	chr8:13884794-13885197
1446737_a_at	Hook3	down	1.70947	down	1.70168	29.7554	17.3985	chr8:27142125-27142745
1429282_at	Thap1	down	1.63011	down	1.66196	23.6256	14.5015	chr8:27268683-27273499
1420719_at	Tex15	down	2.9546	down	2.70983	149.134	50.6291	chr8:34681015-34696055
1421816_at	Gsr	down	1.645	down	1.53849	124.116	75.3742	chr8:34763988-34808634
1427025_at	Mtmr7	down	2.28361	down	2.15711	31.9935	14.0369	chr8:41636451-41649420
1447831_s_at	Mtmr7	down	2.76291	down	2.49854	50.8559	18.588	chr8:41636452-41636690
1456741_s_at	Gpm6a	up	1.66209	up	1.66586	7.66966	12.6664	chr8:56145442-56145737
1418329_at	Pgpep1	up	1.54517	up	1.50655	25.0328	38.6684	chr8:73173780-73183713
1427344_s_at	Rasd2	down	2.30691	down	2.17399	16.9043	7.40368	chr8:77738400-77748010
1429270_a_at	Syce2	down	1.50116	down	1.58227	268.534	178.694	chr8:87396009-87411294
1439101_at	Mylk3	up	1.65173	up	1.64381	7.08967	11.5471	chr8:87848377-87866628
1454032_at	Neto2	down	3.41494	down	2.83059	15.1229	4.44564	chr8:88164061-88224792
1419404_s_at	Siah1a /// Siah1b	down	1.56457	down	1.5889	28.753	18.3515	chr8:89248368-89249759
1423286_at	Cbln1	up	4.57521	up	5.36494	29.5524	133.356	chr8:89992757-89994967
1423287_at	Cbln1	up	8.0853	up	9.92427	14.0091	113.256	chr8:89992757-89994967
1423288_s_at	Cbln1	up	4.29502	up	5.6061	6.04417	25.8101	chr8:89992757-89994967
1436600_at	Tox3	down	3.73198	down	3.19772	18.2543	4.92102	chr8:92770793-92771715
1416136_at	Mmp2	up	1.66202	up	1.56456	66.5648	110.528	chr8:95351195-95377319
1439364_a_at	Mmp2	up	1.68319	up	1.53178	90.9043	152.592	chr8:95376459-95377318
1428942_at	Mt2	down	3.0822	down	1.94518	417.139	136.158	chr8:96696681-96697464
1422557_s_at	Mt1	down	2.28773	down	1.6703	272.947	119.364	chr8:96703041-96704227
1426615_s_at	Ndrg4	down	2.4529	down	2.6836	211.965	86.4599	chr8:98226953-98239019
1436188_a_at	Ndrg4	down	2.91616	down	2.86712	114.868	39.6188	chr8:98238379-98238856
1421939_a_at	Stag1	down	1.74389	down	1.578	37.0654	21.2786	chr9:100543868-100858481
1421940_at	Stag1	down	1.69706	down	1.56319	31.3703	18.5252	chr9:100543868-100858481
1437107_at	Rab6b	down	2.0813	down	2.29373	14.3421	6.96531	chr9:103014152-103087159
1428852_at	Dock3	down	3.02265	down	2.57112	20.0499	6.68423	chr9:106793877-106796962
1422968_at	Ip6k1	down	1.77685	down	1.57131	19.7998	11.1959	chr9:107904961-107948719
1439467_at		down	1.91495	down	1.60085	22.9582	11.9789	chr9:109943625-109944368
1453599_at	Trim71	down	2.03489	down	1.89062	64.2423	31.7583	chr9:114420356-114421715
1424451_at	Acaa1b	down	2.99627	down	2.96185	23.4871	8.0087	chr9:119250617-119259285
1452162_at	Wdr48	down	1.57305	down	1.67581	32.7661	20.8245	chr9:119804003-119835700
1456091_at	Sec22c	down	1.72641	down	1.98476	12.9708	7.75302	chr9:121591246-121592873
1453313_at	Sesn3	down	2.00916	down	1.98307	33.2403	16.5281	chr9:14080848-14130580
1427271_at	Zbtb44	down	1.86368	down	1.81571	53.9212	29.0201	chr9:30861101-30878071
1440290_at	Gm10010	down	2.32211	down	2.68008	13.0796	5.66172	chr9:3140172-3140745
1418263_at	Ddx25	down	2.89359	down	2.67979	36.5973	13.0093	chr9:35349429-35366064
1433434_at	AW551984	up	2.10806	up	2.14111	12.0032	25.3971	chr9:39395092-39398858
1440255_at	Hinfp	down	1.81205	down	1.66516	48.6624	26.8461	chr9:44103756-44107062
1427477_at	Tmprss13	up	1.50446	up	1.57713	21.8698	32.8768	chr9:45147381-45155662
1422791_at	Pafah1b2	down	1.71057	down	1.56139	77.2695	45.1256	chr9:45773397-45792954
1442025_a_at		down	1.72127	down	1.94831	21.6395	12.758	chr9:48459907-48460814
1439163_at	Zbtb16	down	2.35983	down	2.17358	40.6664	17.3728	chr9:48462388-48463099
1427638_at	Zbtb16	down	2.06061	down	2.09057	16.2707	7.96235	chr9:48465021-48644327
1421183_at	Tex12	down	3.91526	down	3.27563	76.7781	20.0383	chr9:50364922-50369430
1428265_at	Ppp2r1b	down	1.71109	down	1.63171	156.874	91.9186	chr9:50674679-50689727
1428563_at	Ddx10	down	1.62028	down	1.75567	100.738	62.0041	chr9:52906667-53056196
1452838_at	Ddx10	down	1.80151	down	1.60183	128.892	71.6941	chr9:52906667-53056196
1421205_at	Atm	down	1.73209	down	1.50722	93.6136	54.0331	chr9:53247266-53342072
1428749_at	Dmxl2	down	1.8915	down	1.66255	96.2752	50.9795	chr9:54212966-54228832
1448326_a_at	Crabp1	down	8.98391	down	6.76619	67.5161	7.63072	chr9:54612618-54620917
1429203_at	2410076I21Rik	down	2.37545	down	2.39067	27.209	11.8125	chr9:58500662-58589363
1427189_at	Arih1	down	1.95081	down	1.89313	104.927	53.7912	chr9:59239752-59334463
1419655_at	Tle3	down	1.76892	down	1.6545	57.479	32.4934	chr9:61221478-61266295
1419152_at	2810417H13Rik	up	1.70078	up	1.95247	19.5866	33.253	chr9:65738043-65751073
1440437_at	Herc1	down	1.61552	down	2.29775	16.7491	10.4619	chr9:66314304-66315769
1424034_at	Rora	up	1.73279	up	1.66382	24.0388	41.7211	chr9:69137488-69228945
1436326_at	Rora	up	1.72046	up	1.51246	9.00855	15.5497	chr9:69229519-69231294
1453360_a_at	Tex9	down	1.56072	down	1.63482	61.3808	39.4029	chr9:72308907-72339763
1456329_at	Prtg	down	2.15232	down	2.50854	16.6685	7.75636	chr9:72763101-72763984
1441045_at	Ddx43	down	2.03237	down	2.07768	36.1644	17.8258	chr9:78265926-78271394
1443934_at	9230110C19Rik	down	2.04603	down	1.64903	22.6156	11.1789	chr9:8021464-8026132
1434109_at	Sh3bgrl2	down	2.18641	down	1.86648	66.0948	30.4486	chr9:83441965-83494106
1422785_at	Rasa2	down	1.59109	down	1.58044	111.971	70.3963	chr9:96442319-96531922
1429818_at	2410012M07Rik	down	3.04693	down	2.69723	12.314	4.15833	chr9:98765185-98766999
1453137_at	Fbxo30	down	1.81494	down	1.55011	44.7639	24.7747	chr10:11001384-11016882
1441985_at	4933416C03Rik	down	2.67228	down	2.32358	12.2941	4.67858	chr10:115548721-115549385
1423661_s_at	Ctdsp2	down	1.52357	down	1.55876	23.4797	15.4168	chr10:126432664-126437025
1455951_at	Mars	down	1.57805	down	1.53663	239.362	151.801	chr10:126733277-126734988
1422577_at	Cs	down	1.80961	down	1.70422	103.107	57.0158	chr10:127774789-127799535
1421340_at	Map3k5	down	1.81692	down	1.66661	16.4222	9.02841	chr10:19654288-19861845
1418486_at	Vnn1	up	2.00038	up	1.90736	57.9027	115.844	chr10:23614493-23625146
1436368_at	Slc16a10	down	2.48392	down	2.00113	10.9727	4.43011	chr10:39755497-39776426
1448182_a_at	Cd24a	up	1.63147	up	1.73825	66.8203	108.189	chr10:43298930-43304073
1420646_at	Nus1	down	2.07386	down	1.82959	26.3694	12.8346	chr10:52137374-52156838
1415801_at	Gja1	up	1.76152	up	1.64507	48.9531	86.5838	chr10:56097078-56110229
1423720_a_at	Sar1a	down	1.99337	down	1.82654	183.02	91.9364	chr10:61143078-61156045
1422866_at	Col13a1	up	1.58645	up	1.5562	19.7671	31.2897	chr10:61300980-61441878
1424072_at	2010107G23Rik	down	1.87831	down	1.88351	18.2775	9.74694	chr10:61570954-61573716
1424653_at	Tspan15	up	1.80352	up	1.91516	18.4149	33.1323	chr10:61650103-61693958
1448271_a_at	Ddx21	down	2.38193	down	2.17939	57.2145	24.0657	chr10:62042539-62061938
1456200_at	Ipmk	down	1.70976	down	1.6114	23.858	13.9214	chr10:70843934-70848185
1456878_at	AI646023	up	1.83851	up	1.69669	16.4462	30.0025	chr10:75012867-75013584
1418300_a_at	Mknk2	down	1.6052	down	1.50185	165.183	102.834	chr10:80128069-80138955
1428617_at	Hcfc2	down	2.05355	down	1.95065	129.362	62.9941	chr10:82161875-82204135
1420803_at	Tex18	down	2.54409	down	2.53226	82.2784	32.59	chr10:86376243-86377425
1449534_at	Sycp3	down	3.42572	down	3.02838	114.447	33.6835	chr10:87922331-87935981
1419322_at	Fgd6	down	2.14385	down	2.19817	18.7871	8.78813	chr10:93565987-93604749
1418507_s_at	Socs2	up	1.65406	up	1.58784	251.396	415.785	chr10:94874123-94878128
1427218_at	Klhl11	down	1.94441	down	1.66079	45.5684	23.4479	chr11:100323925-100325479
1449392_at	Hsd17b1	up	2.18587	up	2.15472	89.3606	195.236	chr11:100939724-100941840
1418079_at	Psme3	down	2.31749	down	2.01584	75.8089	32.7252	chr11:101177526-101184851
1437678_at	Gm1564	down	8.94989	down	9.31918	14.6524	1.65004	chr11:102542787-102543559
1449094_at	Gjc1	down	1.72521	down	1.56133	133.857	77.6851	chr11:102660788-102666333
1447787_x_at	Gjc1	down	1.63451	down	1.78715	113.707	69.6561	chr11:102662044-102662295
1433849_at	Cdc27	down	1.91549	down	1.52467	24.5552	12.8298	chr11:104363844-104366982
1426784_at	Trim47	up	1.60295	up	1.58705	56.5507	90.3381	chr11:115967065-115971542
1417482_at	Tex19.1	down	2.40503	down	2.03623	82.2174	34.6161	chr11:121007456-121009633
1434393_at	Usp34	down	1.55669	down	1.67708	89.1233	57.2454	chr11:23352648-23390284
1417714_x_at	Hba-a1 /// Hba-a2	up	1.85296	up	2.49117	31.3689	58.8261	chr11:32183686-32184493
1449545_at	Fgf18	up	1.65217	up	1.6562	8.19138	13.4569	chr11:33017426-33047400
1427261_at	Wwc1	down	1.68425	down	1.61222	14.9574	8.98673	chr11:35651901-35794021
1450016_at	Ccng1	down	2.79955	down	2.33864	70.9337	25.3875	chr11:40562053-40568788
1424847_at	Nefh	down	2.92933	down	2.38779	13.1117	4.49029	chr11:4838443-4848116
1421398_at	Trim7	down	1.5292	down	1.6288	12.2799	8.02286	chr11:48650972-48654917
1427975_at	Rasl10a	down	1.99746	down	2.08626	15.1628	7.45748	chr11:4958130-4960388
1434928_at	Gas2l1	down	2.03389	down	1.78311	96.4742	47.3684	chr11:4960377-4962187
1455345_at	Phf15	down	1.58621	down	1.54932	47.6862	30.1654	chr11:51626956-51628340
1420375_at	Kif3a	down	1.56708	down	1.55911	66.3906	42.2377	chr11:53380883-53414741
1449841_at	Kif3a	down	1.8487	down	1.69349	81.095	43.9671	chr11:53380883-53414741
1436311_at	Gemin5	down	1.81738	down	2.30822	17.6858	9.97854	chr11:57934069-57961392
1460191_at	Ykt6	down	2.48291	down	2.37171	35.5465	14.4046	chr11:5855781-5867783
1449119_at	Arih2	down	1.65064	down	1.59075	29.819	18.1287	chr11:59287374-59289563
1438493_at	Pld6	down	1.56352	down	1.56639	25.2291	16.2307	chr11:59597398-59598109
1427065_at	4933439F18Rik	down	1.95083	down	1.63182	18.768	9.65892	chr11:60231167-60258773
1437728_at	Alkbh5	down	1.55683	down	1.6518	62.0359	39.8824	chr11:60351203-60371231
1425179_at	Shmt1	down	1.55726	down	1.55085	72.8091	46.7462	chr11:60601606-60624771
1427225_at	Epn2	down	1.52752	down	1.90682	48.1669	31.6673	chr11:61331035-61393164
1418100_at	A030009H04Rik	down	1.80438	down	1.69479	34.8025	19.3131	chr11:69154272-69156143
1448952_at	A030009H04Rik	down	1.82969	down	1.58548	62.9985	34.614	chr11:69154272-69156143
1453983_a_at	Mett10d	down	1.52585	down	1.56807	109.547	71.8116	chr11:74584393-74631382
1444409_at	Rph3al	up	1.84957	up	1.61362	8.80669	16.4205	chr11:75644501-75645217
1448256_at	Gosr1	down	1.61611	down	1.62344	17.9511	11.2072	chr11:76540103-76577076
1445241_at	Rab11fip4	down	3.68533	down	3.05678	25.4298	6.86897	chr11:79506817-79507515
1434432_at	Rffl	down	1.60544	down	1.55707	31.4027	19.5965	chr11:82617321-82617848
1424077_at	Gdpd1	down	1.99265	down	1.99794	47.732	23.9939	chr11:86847294-86887622
1423026_at	Rad51c	down	1.77974	down	1.68111	11.5176	6.62117	chr11:87192723-87217923
1419240_at	Tex14	down	2.45507	down	2.30368	69.7123	28.5067	chr11:87299787-87369324
1418371_at	Dynll2	down	1.9776	down	1.82677	210.024	106.238	chr11:87793033-87801020
1426415_a_at	Trim25	down	1.88281	down	1.55896	10.9947	5.92411	chr11:88860747-88881607
1429188_at	Cox11	down	1.51422	down	1.52368	66.4944	43.9517	chr11:90499457-90506247
1418761_at	Igf2bp1	down	2.13955	down	1.88088	20.5471	9.60493	chr11:95822908-95867291
1449210_at	Igf2bp1	down	1.8823	down	2.11237	19.8265	10.5535	chr11:95822908-95867291
1450606_at	Pnmt	up	5.19161	up	3.09213	4.12359	21.459	chr11:98247945-98249411
1427138_at	Ccdc88c	down	3.03079	down	2.59385	41.9842	14.1361	chr12:102149732-102151504
1440855_at	Atxn3	down	2.34735	down	1.56247	11.6015	5.02444	chr12:103160352-103196413
1427941_at	Dicer1	down	1.82458	down	1.87254	82.6691	45.3842	chr12:105929645-105990162
1435227_at	Bcl11b	up	2.0982	up	1.96929	12.3645	25.9209	chr12:109150759-109152182
1445957_at		down	1.50472	down	1.87013	23.1804	15.4758	chr12:109836920-109837728
1453357_at	Tdrd9	down	4.25	down	3.63338	38.2842	9.0384	chr12:113279923-113307070
1424940_s_at	BC022687	down	1.56647	down	1.70915	17.2842	11.0752	chr12:114047147-114054911
1451533_at	BC022687	down	1.91839	down	1.70692	12.3262	6.38465	chr12:114047147-114054911
1425452_s_at	Fam84a	down	1.79974	down	1.63105	51.22	28.4737	chr12:14154658-14155752
1439568_at	Greb1	up	1.77963	up	1.6231	84.5135	149.454	chr12:16677420-16678361
1419593_at	Greb1	up	1.79704	up	1.58175	77.5503	138.87	chr12:16678431-16764047
1436790_a_at	Sox11	down	2.32995	down	1.78207	19.3649	8.42487	chr12:28024513-28026020
1423064_at	Dnmt3a	down	1.83957	down	1.87468	33.9095	18.4402	chr12:3835020-3914441
1418649_at	Egln3	down	2.14251	down	1.77247	12.2838	5.72322	chr12:55279967-55304847
1447930_at	Baz1a /// LOC100505185	down	1.83723	down	1.85282	48.3865	26.3266	chr12:56035744-56087317
1421448_at	Ralgapa1	down	1.66171	down	1.66644	31.2182	18.6745	chr12:56713628-56796197
1439791_at	Gm527	down	1.83409	down	1.79428	28.0074	15.2818	chr12:66022121-66025579
1416075_at	Sav1	down	1.87106	down	1.57076	19.3941	10.2766	chr12:71065998-71088007
1434222_at	Sipa1l1	down	1.80485	down	1.69582	34.9123	19.4056	chr12:83541817-83551906
1418061_at	Ltbp2	down	1.55671	down	1.59233	31.3964	20.1256	chr12:86124162-86217482
1421357_at	Gtf2a1	down	2.01028	down	1.94591	20.9745	10.5681	chr12:92797600-92825242
1424981_at	Nln	down	1.87429	down	1.80304	38.0929	20.5037	chr13:104813130-104899681
1451819_at	Zswim6	down	1.74622	down	1.62839	24.1787	13.9677	chr13:108516058-108530415
1432249_a_at	Ercc8	down	1.7552	down	1.63708	15.6827	9.02307	chr13:108948931-108964792
1460614_at	Mier3	down	1.56579	down	1.5192	247.835	158.32	chr13:112504935-112508803
1427242_at	Ddx4	down	2.32864	down	1.92303	219.097	94.9344	chr13:113388542-113441628
1437965_at	Heatr1	down	1.91937	down	2.0558	12.3048	6.39387	chr13:12510278-12510927
1424522_at	Heatr1	down	1.79577	down	1.76972	104.514	58.2585	chr13:12523257-12531164
1422053_at	Inhba	up	1.53679	up	1.62855	105.899	162.67	chr13:16106307-16119095
1434158_at	Gmds	down	1.78022	down	1.79662	26.6106	14.9576	chr13:31911447-32430483
1418772_at	BC016423	down	1.55226	down	1.50847	151.501	97.5606	chr13:3565166-3574775
1435493_at	Dsp	up	3.35412	up	3.06582	31.4212	105.19	chr13:38289796-38290444
1435494_s_at	Dsp	up	3.47745	up	2.96235	34.0226	118.145	chr13:38289796-38290444
1418979_at	Akr1c14	up	1.55011	up	1.59689	29.9694	46.2764	chr13:4048278-4090066
1450710_at	Jarid2	down	1.62444	down	1.52159	67.0559	41.399	chr13:44826703-45017009
1448530_at	Gmpr	up	1.54961	up	1.59487	15.7219	24.3669	chr13:45602825-45641926
1416652_at	Aspn	up	2.90309	up	2.10465	6.54811	18.4853	chr13:49639811-49662929
1448421_s_at	Aspn	up	1.93714	up	1.64177	7.71824	14.6746	chr13:49639811-49662929
1421671_at	Hsd17b3	up	1.69457	up	1.69872	134.113	227.224	chr13:64159581-64190509
1421018_at	1110018J18Rik	down	1.65067	down	1.58957	21.3481	12.9629	chr13:64393136-64414018
1439604_at	Adamts16	up	3.53007	up	3.21469	14.1093	49.2677	chr13:70866677-70867343
1441155_at		down	1.66093	down	1.59354	16.8063	10.1211	chr13:84418127-84419024
1433571_at	Serinc5	up	1.56772	up	1.57065	83.1123	130.307	chr13:93479030-93481905
1433885_at	Iqgap2	up	1.54563	up	1.53452	23.2357	35.9214	chr13:96397127-96435630
1420383_a_at	Col4a3bp	down	2.44673	down	2.17904	36.3445	14.8602	chr13:97312694-97409114
1449847_a_at	Col4a3bp	down	2.11534	down	2.00769	10.8114	5.12742	chr13:97312694-97409114
1455043_at	Tnpo1	down	1.82338	down	1.62119	69.6083	38.213	chr13:99611634-99619210
1443870_at	Abcc4	down	2.2732	down	2.03998	20.1372	9.07698	chr14:118881913-118889789
1448955_s_at	Cadps	down	1.74023	down	1.67228	18.2052	10.4278	chr14:13205073-13655559
1422893_at	Sfmbt1	down	2.0877	down	2.0635	24.0453	11.5712	chr14:31528878-31631894
1422894_at	Sfmbt1	down	1.74731	down	2.06648	30.916	17.7176	chr14:31528878-31631894
1420931_at	Mapk8	down	1.57444	down	1.60281	13.3665	8.46794	chr14:34193877-34260346
1434835_at	Wapal	down	1.7591	down	1.60165	213.235	121.305	chr14:35538402-35559573
1431972_a_at	Gcap14	down	1.61139	down	1.54686	12.4615	7.77036	chr14:37692026-37748754
1440815_x_at	Gm8267	down	2.41703	down	1.98671	32.866	13.8556	chr14:43944706-43944994
1454070_a_at	Ddhd1	down	1.62563	down	1.70288	51.6814	31.8837	chr14:46215001-46240461
1448571_a_at	Gmfb	down	2.0379	down	1.87603	65.9843	32.3865	chr14:47427825-47441837
1421273_at	Socs4	down	1.68861	down	1.54607	13.5599	8.01583	chr14:47896686-47911479
1431026_at	Naa30	down	3.24329	down	2.55952	49.261	15.1857	chr14:49791900-49808078
1435998_at	Ccnb1ip1	down	3.28876	down	2.93673	21.6734	6.60495	chr14:51408924-51413393
1448826_at	Myh6	down	3.8835	down	2.34249	19.3318	5.05896	chr14:55560759-55584708
1425708_at	Rnf17	down	2.68125	down	3.8543	14.3116	5.29175	chr14:57021419-57082271
1430364_at	Atf7ip2	down	2.92993	down	2.47455	13.8154	4.79174	chr14:57034391-57035341
1438820_at	Rnf17	down	2.73038	down	2.59108	69.1458	25.5632	chr14:57100802-57108275
1421054_at	Xpo4	down	2.17961	down	2.19413	15.5189	7.13372	chr14:58199579-58283793
1436120_at	Setdb2	down	1.7482	down	1.67231	41.7246	23.8074	chr14:60020847-60028492
1449966_s_at	Cab39l	down	1.63947	down	1.55902	56.1661	34.2502	chr14:60077929-60204603
1429878_a_at	Nupl1	down	1.53823	down	1.65934	21.462	13.9866	chr14:60824446-60870316
1424389_at	Nupl1	down	1.63288	down	1.52051	58.8946	36.0814	chr14:60836876-60870246
1450385_at	Kpna3	down	2.25688	down	1.81162	36.8071	16.4138	chr14:61984022-62058699
1452254_at	Mtmr9	down	1.86388	down	1.80426	34.9917	18.8493	chr14:64142315-64162819
1449170_at	Piwil2	down	2.90923	down	2.70349	98.9012	34.8512	chr14:70772284-70828901
1438511_a_at	1190002H23Rik	up	1.65479	up	1.68075	36.0956	59.674	chr14:79688553-79688817
1418003_at	1190002H23Rik	up	1.82062	up	1.69017	33.2611	60.4978	chr14:79688556-79701640
1460258_at	Lect1	up	6.25121	up	4.80086	6.77678	41.2807	chr14:80037492-80061990
1416076_at	Ccnb1	down	1.61666	down	1.55743	164.399	102.275	chr14:9241349-9243195
1419943_s_at	Ccnb1	down	1.58175	down	1.50834	183.051	116.128	chr14:9242245-9242819
1457973_at		up	1.7834	up	1.70778	8.57447	15.2493	chr14:94226890-94227299
1426609_at	Dis3	down	1.76677	down	1.70122	206.783	117.341	chr14:99476378-99498989
1434532_at	Csrnp2	down	1.69014	down	1.61721	29.9619	17.7304	chr15:100310002-100310462
1425108_a_at	Smagp	down	1.98467	down	1.98943	35.1127	17.6692	chr15:100451774-100467286
1423691_x_at	Krt8	up	4.35182	up	2.96102	5.35172	23.2806	chr15:101827136-101834920
1420647_a_at	Krt8	up	4.38992	up	3.23899	8.59305	36.8823	chr15:101827141-101834714
1448169_at	Krt18	up	2.85503	up	2.72478	4.36913	12.5362	chr15:101858646-101862453
1452967_at	Gtsf1	down	2.01086	down	1.96743	54.8583	27.6014	chr15:103232888-103255962
1428572_at	Basp1	down	1.72974	down	1.66301	974.78	561.486	chr15:25292897-25343480
1453775_at	Rictor	down	3.16802	down	2.5402	39.0337	12.3929	chr15:6746171-6747412
1422922_at	Recql4	down	1.58283	down	1.54763	13.551	8.5544	chr15:76533990-76540978
1417823_at	Gcat	down	2.14686	down	2.22189	25.3091	11.844	chr15:78861303-78868784
1449819_at	Dmc1	down	2.43477	down	2.58507	16.0893	6.69486	chr15:79391927-79435518
1450722_at	Nup50	down	1.66954	down	1.6092	50.8273	30.5057	chr15:84753564-84772224
1449253_at	Smc1b	down	2.74784	down	3.07657	53.7847	19.8573	chr15:84895118-84962390
1419340_at	Mov10l1	down	2.81608	down	2.56093	36.471	13.058	chr15:88813424-88885581
1435412_at	1700007E06Rik	down	3.36734	down	2.86891	22.4198	6.67694	chr15:89220603-89227859
1435766_at	Pphln1	down	2.45001	down	2.06861	45.4232	18.7959	chr15:93228785-93320089
1428111_at	Slc38a4	up	1.5669	up	1.58467	12.4182	19.3754	chr15:96825242-96826810
1417267_s_at	Fkbp11	up	1.65843	up	1.59391	10.0234	16.754	chr15:98554798-98558614
1423327_at	Rpl39l	down	2.17919	down	2.14066	234.77	108.713	chr16:10170320-10175004
1427603_at	Atf7ip2	down	1.73892	down	1.52206	14.3056	8.25795	chr16:10242112-10243144
1457750_at	D16Ertd780e	down	1.6789	down	1.77578	18.0027	10.8341	chr16:14433851-14434791
1437571_at	Hic2	down	1.86352	down	1.58038	11.0349	5.95804	chr16:17260811-17261722
1454944_at	Hic2	down	1.75147	down	1.83749	30.0779	17.274	chr16:17262443-17263523
1423355_at	Snap29	down	2.14521	down	2.44206	18.1555	8.46225	chr16:17406095-17430917
1434742_s_at	Aifm3	down	2.51622	down	2.50495	25.9161	10.3228	chr16:17506322-17507574
1442145_at	Atp13a3	down	3.4721	down	2.73049	44.5569	12.9744	chr16:30315628-30343994
1450768_at	Dlg1	down	1.79768	down	1.81488	59.2451	33.1505	chr16:31664130-31873436
1422966_a_at	Tfrc	down	3.54698	down	3.35087	26.6473	7.58202	chr16:32609036-32630674
1428566_at	Hspbap1	down	1.83182	down	1.81088	22.4358	12.3657	chr16:35770460-35826981
1441069_at	Zdhhc23	down	2.50146	down	2.01173	20.4932	8.26328	chr16:43965149-43965715
1419418_a_at	Morc1	down	1.68655	down	1.73364	43.9729	26.6942	chr16:48431349-48631024
1424724_a_at	D16Ertd472e	down	2.82949	down	2.3937	12.9145	4.5922	chr16:78542887-78576892
1450665_at	Gabpa	down	1.85749	down	1.54006	35.5876	19.3249	chr16:84835361-84864027
1454841_at	Urb1	down	1.83337	down	1.61554	34.1954	18.7214	chr16:90751772-90758086
1454866_s_at	Clic6	down	2.76162	down	2.06616	22.6667	8.36267	chr16:92540403-92541489
1440244_at	Erg	down	2.31366	down	1.97938	20.2455	8.83352	chr16:95580775-95581556
1418488_s_at	Ripk4	down	3.33175	down	2.32502	26.2006	8.00727	chr16:97963541-97985394
1441098_at	Pnldc1	down	1.59308	down	1.56679	48.6518	30.7076	chr17:13081595-13087283
1452980_at	2810468N07Rik	up	1.68934	up	1.66379	10.6718	17.9615	chr17:25707830-25711988
1428630_x_at	Haghl	up	1.50338	up	1.55943	11.9855	18.1223	chr17:25919749-25922527
1416184_s_at	Hmga1 /// Hmga1-rs1	down	1.93723	down	2.11706	34.9846	18.4578	chr17:27693548-27700616
1448871_at	Mapk13	up	1.60564	up	1.66362	51.5715	82.8934	chr17:28906270-28916248
1448302_at	Kctd20	down	1.94605	down	1.83483	54.292	27.9444	chr17:29089418-29106494
1458708_at		down	1.81701	down	1.79127	33.5111	18.5146	chr17:32419902-32420600
1425137_a_at	H2-Q10	down	1.62556	down	1.54491	25.3061	15.5176	chr17:35607046-35611498
1421478_a_at	Zfp318	down	1.65742	down	1.80952	25.8505	15.5715	chr17:46523688-46557865
1428696_at	Rftn1	down	1.8527	down	1.93135	30.7645	16.6377	chr17:50132278-50133655
1419542_at	Dazl	down	2.1492	down	2.16036	455.416	212.983	chr17:50418719-50432961
1449502_at	Dazl	down	2.56713	down	2.55234	623.376	244.066	chr17:50418719-50432961
1435421_at	Fsd1	down	1.60832	down	1.65532	25.2166	15.6584	chr17:56134878-56136304
1426010_a_at	Epb4.1l3	down	1.80472	down	1.7553	108.77	60.3017	chr17:69557221-69638455
1440595_at	Epb4.1l3	down	1.58902	down	1.58854	12.2898	7.7344	chr17:69620566-69621252
1460400_at	Spast	down	2.09552	down	1.88233	45.3526	21.7675	chr17:74738483-74788364
1426231_at	Vit	up	1.65779	up	1.67509	8.1272	13.3358	chr17:78907462-79026749
1453165_at	Mettl4	down	2.19505	down	2.09044	21.1667	9.65557	chr17:95125275-95147094
1422477_at	Cables1	up	1.71467	up	1.60876	48.5161	82.6846	chr18:11997782-12104136
1430003_at	6330412A17Rik	up	1.61253	up	1.65471	13.4774	21.7784	chr18:12088283-12090885
1422650_a_at	Riok3	down	1.77376	down	1.60072	101.366	57.1799	chr18:12287249-12315210
1427170_at	Psma8	down	1.52362	down	1.55807	23.5613	15.4656	chr18:14864659-14920806
1435302_at	Taf4b	down	2.05101	down	1.97968	85.2617	41.7074	chr18:15000411-15058152
1435303_at	Taf4b	down	1.81358	down	1.93141	56.364	31.1317	chr18:15000411-15058152
1439476_at	Dsg2	up	2.92767	up	2.57283	9.96861	29.1575	chr18:20761389-20763027
1449740_s_at	Dsg2	up	2.18956	up	1.98416	7.87023	17.149	chr18:20762393-20762802
1419368_a_at	Rnf138	down	1.91803	down	1.68477	38.1056	19.8892	chr18:21159800-21186724
1428189_at	5730494M16Rik	down	2.18683	down	1.765	49.6728	22.6831	chr18:25296717-25327529
1441960_x_at	5730494M16Rik	down	2.20617	down	1.92574	55.4658	25.142	chr18:25297106-25297304
1459875_x_at	5730494M16Rik	down	2.24539	down	1.99258	15.8779	7.08201	chr18:25297107-25297265
1423735_a_at	Wdr36	down	1.58057	down	1.51898	69.7161	44.2402	chr18:33011717-33026091
1429239_a_at	Stard4	down	2.39691	down	2.02272	45.5106	19.2664	chr18:33361065-33363838
1449167_at	Epb4.1l4a	down	1.63431	down	1.71532	14.848	9.0797	chr18:33956607-34166859
1455367_at	Dnd1	down	1.72591	down	1.76347	23.7246	13.8143	chr18:36923323-36923742
1423170_at	Taf7	down	1.54577	down	1.73951	125.225	81.009	chr18:37801675-37803822
1438789_s_at	Dpysl3	down	2.09372	down	1.92691	21.7129	10.4468	chr18:43483669-43484053
1430150_at	Dcp2	down	2.40883	down	2.26726	13.4613	5.59918	chr18:44540162-44577605
1423499_at	Sncaip	up	1.81149	up	1.55009	6.24694	11.337	chr18:52927746-53075587
1418203_at	Pmaip1	up	2.23585	up	1.72727	25.8047	57.5457	chr18:66618227-66625214
1426456_a_at	Pias2	down	1.55338	down	1.6929	94.7644	60.9424	chr18:77303948-77385674
1428413_at	Ccny	down	1.90598	down	1.75926	68.1394	35.7276	chr18:9315283-9450168
1451064_a_at	Psat1	down	1.62236	down	1.52605	220.304	135.916	chr19:15979615-15999549
1426271_at	Smc5	down	1.71427	down	1.66317	106.572	62.235	chr19:23280874-23317224
1418293_at	Ifit2	up	1.67754	up	1.56357	11.3199	19.0572	chr19:34625401-34651024
1429564_at	Pcgf5	down	2.87631	down	2.7382	223.475	78.0091	chr19:36486445-36531002
1426225_at	Rbp4	down	3.25903	down	3.53237	36.1623	11.3266	chr19:38191118-38199805
1426286_at	Noc3l	down	2.09777	down	1.96788	58.8484	28.1915	chr19:38863556-38893710
1417541_at	Hells	down	1.83904	down	1.74091	451.247	245.315	chr19:39005443-39042825
1434239_at	Rrp12	down	1.96351	down	1.91098	22.6958	11.64	chr19:41937333-41945424
1436528_at	Kazald1	up	1.56678	up	1.50747	178.518	279.815	chr19:45150661-45153780
1422900_at	Mgea5	down	1.92791	down	1.75658	146.586	76.1685	chr19:45825650-45858014
1426381_at	Pprc1	down	1.54586	down	1.61406	75.6536	49.0344	chr19:46138975-46147401
1449336_a_at	Slk	down	2.64012	down	2.21492	76.1063	28.8364	chr19:47654508-47718629
1424983_a_at	2700078E11Rik	down	3.05573	down	2.30108	42.0388	13.8132	chr19:60601877-60656884
1416010_a_at	Ehd1	down	1.98649	down	1.73666	80.6943	40.6784	chr19:6276874-6300096
1416011_x_at	Ehd1	down	1.87304	down	1.69104	40.8168	21.8164	chr19:6276874-6300096
1448175_at	Ehd1	down	1.86714	down	1.69698	26.005	14.0323	chr19:6276874-6300096
1417302_at	Rcor2	down	1.58395	down	1.65641	19.2317	12.122	chr19:7343339-7349715
1424499_s_at	Atl3	down	1.75081	down	1.51705	12.6171	7.22447	chr19:7568684-7609674
1451376_at	Atl3	down	1.57918	down	1.53033	18.6481	11.8102	chr19:7568684-7609674
1427573_at	Chic1	down	2.00813	down	1.63132	12.8046	6.36454	chrX:100551841-100585381
1439300_at	Chic1	down	1.63943	down	2.78883	21.3023	12.9081	chrX:100586283-100587014
1418445_at	Slc16a2	up	1.558	up	1.62818	35.1195	54.8468	chrX:100892752-101017298
1457046_s_at	C77370	down	1.97603	down	2.22032	30.7113	15.5921	chrX:101281880-101283096
1418774_a_at	Atp7a	down	1.5641	down	1.58841	59.8873	38.2133	chrX:103222614-103320808
1434960_at	Taf9b	down	3.24911	down	3.00092	74.7458	23.0792	chrX:103402212-103403108
1452424_at	Lpar4	up	4.39123	up	3.81822	5.14424	22.7963	chrX:104125764-104127103
1423608_at	Itm2a	up	1.84538	up	1.88055	643.211	1181.58	chrX:104592533-104598677
1451047_at	Itm2a	up	2.07667	up	2.05016	261.882	542.75	chrX:104592533-104598677
1438586_at	Tbx22	down	4.85291	down	4.57806	14.8198	3.02912	chrX:104883640-104884319
1429759_at	Rps6ka6	down	2.45672	down	2.27271	68.801	28.0242	chrX:108501487-108530752
1421700_at	Tex16	down	3.74052	down	4.087	11.7335	3.13316	chrX:109207128-109240935
1420433_at	Taf7l	down	2.82648	down	3.06271	94.6732	33.813	chrX:130994650-131011029
1420585_a_at	Nxf2	down	2.75507	down	2.45506	96.1027	35.172	chrX:131479069-131499293
1456035_at	Nxf3	down	9.23722	down	11.133	23.9863	2.47857	chrX:132606646-132607232
1425467_a_at	Plp1	up	1.66531	up	1.67277	25.1087	41.6719	chrX:133354968-133372872
1425468_at	Plp1	up	2.45474	up	2.39131	49.0218	120.347	chrX:133354968-133372872
1451718_at	Plp1	up	1.87466	up	1.86003	115.264	216.152	chrX:133354968-133372872
1440046_at	Fam199x	up	2.32349	up	2.25983	6.92869	16.0973	chrX:133611350-133612027
1455238_at	Mum1l1	down	2.43348	down	2.31357	314.236	128.475	chrX:135772121-135772874
1460226_at	Trap1a	down	2.77926	down	2.5849	50.7052	18.2343	chrX:135868221-135872707
1418318_at	Rnf128	down	3.91279	down	3.16854	24.4258	6.34409	chrX:136145158-136207908
1449036_at	Rnf128	down	2.84819	down	2.68812	13.1577	4.60664	chrX:136145158-136207908
1432159_a_at	Tex13	down	2.65349	down	2.53735	37.4234	14.4128	chrX:137343806-137345336
1421007_at	Col4a6	up	1.77112	up	1.77379	6.23645	11.062	chrX:137599945-137908619
1433531_at	Acsl4	up	1.50746	up	1.57814	59.6027	90.0657	chrX:138752531-138753685
1418911_s_at	Acsl4	up	1.92292	up	2.04713	30.4911	58.6614	chrX:138753038-138825050
1416865_at	Fgd1	down	1.5853	down	1.67672	22.2261	13.9973	chrX:147481775-147524069
1459392_at	Phf8	down	2.05688	down	1.8272	16.3926	8.16767	chrX:148059732-148060378
1457930_at	Kdm5c	up	2.52386	up	2.59695	14.4399	36.4904	chrX:148691371-148692025
1422498_at	Mageh1	up	1.70629	up	1.6825	35.2286	60.107	chrX:149470708-149472081
1440355_at	Kctd12b	down	1.98861	down	2.34006	16.2494	8.27885	chrX:150119696-150120550
1442368_at	Kctd12b	down	3.5263	down	3.89195	12.9142	3.64763	chrX:150122453-150123358
1421979_at	Phex	up	6.87565	up	7.01883	2.27696	15.647	chrX:153596617-153853218
1431403_a_at	Mtap7d2	down	2.45761	down	2.64551	37.3361	15.4423	chrX:155897056-155924555
1429013_at	Mtap7d2	down	2.2181	down	2.31575	43.4506	19.7927	chrX:155935625-155936689
1453375_at	4930422N03Rik	down	2.1766	down	1.88775	25.1952	11.6898	chrX:155997909-155999906
1421514_a_at	Scml2	down	2.53811	down	2.31828	135.105	53.5921	chrX:157562199-157694818
1449239_at	1700045I19Rik	down	4.4868	down	3.77957	14.8195	3.3332	chrX:160198071-160199261
1455727_at	Zrsr2	down	2.15865	down	1.97591	143.787	66.9025	chrX:160390544-160396252
1438953_at	Figf	down	2.77187	down	2.83379	15.6632	5.71234	chrX:160838594-160838901
1438954_x_at	Figf	down	2.87083	down	2.99921	18.9223	6.64943	chrX:160838594-160838901
1426309_at	Asb9	down	2.55508	down	2.58094	34.8457	13.7179	chrX:160944299-160977686
1425942_a_at	Gpm6b	down	3.45736	down	3.56332	53.477	15.4977	chrX:162782623-162821932
1415832_at	Agtr2	up	2.17084	up	1.87857	48.0952	104.036	chrX:21061669-21066290
1429863_at	Lonrf3	down	2.67779	down	2.89788	160.819	60.1635	chrX:33868403-33902338
1443844_at	Rhox13	down	4.52474	down	4.97399	70.0308	15.568	chrX:35482916-35483143
1422836_at	Mbnl3	down	4.12808	down	2.66566	52.2359	12.8428	chrX:48473257-48559167
1435009_at	Slc9a6	down	2.59579	down	2.26596	45.1184	17.4541	chrX:53891488-53917406
1440692_at	Gm364	down	1.87852	down	2.35203	40.1269	21.5179	chrX:54717440-54741946
1435192_at	Sox3	down	3.9226	down	3.73065	45.048	11.9166	chrX:58144540-58145249
1434739_at	Fmr1nb	down	2.57815	down	2.21213	23.3185	9.30954	chrX:66015028-66057768
1433845_x_at	Dusp9	down	3.57962	down	2.42015	10.7379	3.0043	chrX:70886957-70888851
1454737_at	Dusp9	down	4.56874	down	2.54229	15.8566	3.51151	chrX:70886957-70888851
1449567_at	Tktl1	down	4.46148	down	3.38622	34.2485	7.89213	chrX:71422597-71453837
1420064_s_at	Tktl1	down	3.94136	down	3.4659	67.334	17.4461	chrX:71453373-71453826
1446345_at		down	4.58787	down	1.8981	33.457	7.53348	chrX:74766865-74767537
1448928_at	Hdac6	down	1.68194	down	1.64499	207.833	123.525	chrX:7507251-7524979
1426410_at	Pdk3	down	1.62339	down	1.56116	81.2245	50.089	chrX:91009951-91077513
1431809_at	4932442L08Rik	down	7.54013	down	7.00665	27.0023	3.63995	chrX:91600389-91612116
1419729_at	Tex11	down	3.477	down	2.587	72.2663	21.1031	chrX:98033986-98255006
1456765_at	Nhsl2	down	5.15081	down	5.56728	23.6568	4.68468	chrX:99280468-99281567
