# Supplementary material for: Evolutionarily Diverged Regulation of X-chromosomal Genes as a Primal Event in Mouse Reproductive Isolation
Source: PLoS Genet. 2014 Apr 17;10(4):e1004301. doi: 10.1371/journal.pgen.1004301 (PMC3990516; doi:10.1371/journal.pgen.1004301)
Supplement: Table S8 — Differentially expressed probes in B6-Chr1MSM/B6XTMSM testes as compared to B6 testes at 5 dpp. (XLSX) [file pgen.1004301.s023.xlsx]

## Sheet: Sheet1
Table S8 Differentially expressed probes in B6-Chr1MSM/B6XTMSM testes as compared to B6 testes at 5dpp (Fold change ≥1.50)
Probe Set ID	Gene Symbol	Regulation (B6-1M/BXTM vs B6)	Fold change (B6-1M/BXTMSM vs B6)	Fold change (log2, B6-1M/BXTMSM vs B6)	Raw signal, B6	Raw signal, B6-1M/BXTMSM	Genome position (direction of gene)
1425942_a_at	Gpm6b	down	7.59979	-2.92596	62.8809	8.4436	chrX:162782623-162821932
1456765_at	Nhsl2	down	5.454	-2.44732	27.6331	5.08485	chrX:99280468-99281567
1442368_at	Kctd12b	down	5.41543	-2.43708	13.7126	2.54375	chrX:150122453-150123358
1421979_at	Phex	up	5.22565	2.38561	3.32801	17.8058	chrX:153596617-153853218
1441030_at	Rai14	up	4.09387	2.03347	10.0655	40.9946	chr15:10619043-10619772
1435588_at	Wdfy1	up	3.64047	1.86413	4.89477	17.8133	chr1:79698639-79700601
1419616_at	Bmpr2	up	3.4375	1.78136	16.8849	57.8012	chr1:59821122-59927715
1439300_at	Chic1	down	3.35235	-1.74517	15.8615	4.95018	chrX:100586283-100587014
1457930_at	Kdm5c	up	3.3389	1.73937	8.39393	27.7632	chrX:148691371-148692025
1437358_at	Wdfy1	up	3.3389	1.73937	8.05293	26.6294	chr1:79700580-79701888
1438953_at	Figf	down	2.60491	-1.38123	27.2957	10.436	chrX:160838594-160838901
1460226_at	Trap1a	down	2.48671	-1.31424	25.6177	10.6067	chrX:135868221-135872707
1438954_x_at	Figf	down	2.4683	-1.30352	24.6938	10.2669	chrX:160838594-160838901
1419356_at	Klf7	down	2.33652	-1.22436	30.7774	13.5206	chr1:64079367-64167992
1457046_s_at	C77370	down	2.30725	-1.20617	21.3788	9.21534	chrX:101281880-101283096
1420803_at	Tex18	down	2.27882	-1.18829	30.9644	13.8683	chr10:86376243-86377425
1449347_a_at	LOC100505359 /// Xlr4a /// Xlr4b /// Xlr4c	down	2.2559	-1.1737	55.2863	24.6373	chrX:70459703-70467795
1424749_at	Wdfy1	up	2.23903	1.16287	7.73029	17.6172	chr1:79701819-79772718
1420433_at	Taf7l	down	2.19808	-1.13625	34.1256	15.9287	chrX:130994650-131011029
1458290_at		down	2.15557	-1.10807	17.2195	7.97577	chr1:130060649-130061108
1419635_at	4833420G17Rik	down	2.10344	-1.07275	28.6607	13.6243	chr13:120251565-120274925
1426309_at	Asb9	down	2.08042	-1.05688	15.9044	7.62982	chrX:160944299-160977686
1416645_a_at	Afp	down	2.07916	-1.056	69.5757	33.8417	chr5:90919762-90937933
1456257_at	Fam126b	down	2.07383	-1.0523	28.0409	13.5483	chr1:58581535-58583123
1420064_s_at	Tktl1	down	2.07194	-1.05098	23.1324	11.2891	chrX:71453373-71453826
1439944_at		down	2.06665	-1.04729	34.5186	16.6445	chr3:82640444-82641062
1439816_at	Gm10567	down	2.06488	-1.04606	19.1357	9.29944	chr1:9950242-9950960
1421183_at	Tex12	down	2.03962	-1.0283	16.2694	8.11427	chr9:50364922-50369430
1416646_at	Afp	down	2.02029	-1.01456	18.1377	9.09741	chr5:90919762-90937933
1419636_at	4833420G17Rik	down	2.00419	-1.00302	74.0693	37.1128	chr13:120251565-120274925
1420357_s_at	LOC630164 /// Xlr3a /// Xlr3b /// Xlr3c	down	2.00003	-1.00002	29.9298	14.9211	chrX:71941362-71950247
1434186_at	Lpar4	down	1.97669	-0.983089	26.7124	13.6653	chrX:104126816-104128620
1429759_at	Rps6ka6	down	1.97295	-0.980352	42.6113	21.6961	chrX:108501487-108530752
1422743_at	Phka1	up	1.94612	0.960599	16.1761	31.4153	chrX:99709818-99839585
1434960_at	Taf9b	down	1.93449	-0.951951	22.4909	11.612	chrX:103402212-103403108
1443437_at		down	1.93301	-0.950849	24.2224	12.54	chr3:82641752-82642347
1418774_a_at	Atp7a	down	1.91961	-0.940811	48.816	25.5593	chrX:103222614-103320808
1450078_at	Nrk	down	1.88634	-0.915587	215.565	116.304	chrX:135448973-135543651
1450000_at	Nlrp4c	down	1.8838	-0.91365	19.8217	10.5829	chr7:6017316-6056750
1438820_at	Rnf17	down	1.88277	-0.912853	22.2084	11.9079	chr14:57100802-57108275
1458708_at		up	1.87574	0.907463	16.039	30.0998	chr17:32419902-32420600
1448018_at		up	1.86686	0.900613	12.8423	24.0743	chr4:149956087-149956826
1418446_at	Slc16a2	down	1.84151	-0.880887	33.6299	18.25	chrX:100892752-101017298
1441444_at	Nbeal1	down	1.84011	-0.879789	13.1946	7.20086	chr1:60286046-60286743
1418908_at	Pam	up	1.82247	0.865898	57.8702	105.703	chr1:99717427-99874053
1437917_at	D530037H12Rik	down	1.81802	-0.862364	11.2343	6.25769	chr1:64160755-64161551
1428942_at	Mt2	down	1.81157	-0.857239	188.512	104.875	chr8:96696681-96697464
1416865_at	Fgd1	down	1.80165	-0.849318	20.6846	11.5162	chrX:147481775-147524069
1453774_at	Fam123b	down	1.77942	-0.831408	46.5809	26.4941	chrX:92622701-92640163
1453841_at	2310050P20Rik	down	1.7562	-0.81246	26.7566	15.3396	chr1:38611110-38613222
1449502_at	Dazl	down	1.74763	-0.8054	213.077	122.054	chr17:50418719-50432961
1449103_at	Tex101	down	1.74106	-0.799964	13.9161	8.04096	chr7:25453025-25457061
1450997_at	Stk17b	down	1.72042	-0.78276	22.736	13.2777	chr1:53812351-53842046
1422644_at	Sh3bgr	up	1.70481	0.76961	28.1989	47.9904	chr16:96422257-96450544
1453133_at	Slc25a31	down	1.70475	-0.76956	90.7617	53.4889	chr3:40512776-40529515
1419637_s_at	4833420G17Rik	down	1.69001	-0.757035	207.598	122.965	chr13:120251565-120274925
1419459_a_at	Magt1	down	1.68577	-0.753408	73.5366	43.8038	chrX:103165407-103207236
1437760_at	Galnt12	down	1.68079	-0.749141	10.5567	6.29589	chr4:47116970-47135917
1424152_at	Sall4	down	1.66103	-0.73208	44.4518	26.9024	chr2:168573832-168578024
1449253_at	Smc1b	down	1.65572	-0.727462	20.6979	12.5321	chr15:84895118-84962390
1441172_at		down	1.6524	-0.724564	43.0474	26.1616	chr1:38650751-38651512
1445387_at	Senp6	up	1.65156	0.723829	13.1379	21.6684	chr9:79968883-79969530
1442632_at		down	1.65006	-0.722519	27.3552	16.5991	chr1:91409048-91409676
1429564_at	Pcgf5	down	1.6484	-0.721065	84.5272	51.4966	chr19:36486445-36531002
1460414_at	Obsl1	up	1.64679	0.71966	13.806	22.7279	chr1:75487108-75489243
1437685_x_at	Fmod	up	1.64372	0.716965	20.9593	34.3809	chr1:135944443-135944742
1453145_at	Pisd-ps3	down	1.64223	-0.715655	35.5956	21.6256	chr11:3025468-3059994
1422933_at	Xlr5a /// Xlr5b /// Xlr5c	down	1.63935	-0.71312	27.1013	16.5138	chrX:70396595-70403739
1427559_a_at	Atf2	down	1.63273	-0.707284	10.956	6.71872	chr2:73656963-73730685
1422678_at	Dgat2	down	1.62223	-0.697978	13.987	8.59417	chr7:106302170-106331225
1456515_s_at	Tcfl5	down	1.61481	-0.691366	54.2332	33.496	chr2:180356658-180357021
1423091_a_at	Gpm6b	down	1.6114	-0.688318	117.76	73.1588	chrX:162676903-162826964
1425341_at	Kcnk3	up	1.60296	0.680737	8.47332	13.6387	chr5:30890578-30927643
1442126_at		up	1.60143	0.679359	7.73318	12.3607	chr1:180151868-180152375
1448571_a_at	Gmfb	down	1.60107	-0.679035	28.2589	17.6314	chr14:47427825-47441837
1453775_at	Rictor	down	1.59939	-0.677519	10.3235	6.4953	chr15:6746171-6747412
1451285_at	Fus	down	1.59088	-0.669827	182.078	114.012	chr7:135111018-135125546
1455817_x_at	Zxdb	down	1.58444	-0.663971	15.8369	9.93551	chrX:91975143-91975523
1420719_at	Tex15	down	1.58291	-0.662583	69.1465	43.8542	chr8:34681015-34696055
1425317_x_at	Stk31	down	1.58278	-0.662464	36.3781	22.978	chr6:49345602-49419499
1419029_at	Ero1l	down	1.57832	-0.658389	37.6267	23.9371	chr7:112400397-112402780
1428184_at	3110035E14Rik	down	1.57655	-0.656775	39.9487	25.475	chr1:9615519-9617225
1432159_a_at	Tex13	down	1.57613	-0.656383	11.6759	7.44386	chrX:137343806-137345336
1455727_at	Zrsr2	down	1.5747	-0.655076	82.0325	52.0933	chrX:160390544-160396252
1448538_a_at	D4Wsu53e	up	1.57334	0.653833	41.6382	65.3941	chr4:134479550-134483287
1425468_at	Plp1	up	1.56896	0.649811	65.8211	103.535	chrX:133354968-133372872
1448296_x_at	Tuba3a	down	1.56793	-0.648858	259.051	166.065	chr6:145566751-145569984
1454138_a_at	Stk31	down	1.56575	-0.646852	38.7457	24.6746	chr6:49389095-49419501
1445980_at		up	1.55772	0.639436	13.9585	21.7889	chr19:20689925-20690720
1448271_a_at	Ddx21	down	1.55644	-0.638252	24.5486	15.7666	chr10:62042539-62061938
1427242_at	Ddx4	down	1.55576	-0.637616	96.5649	62.2637	chr13:113388542-113441628
1423327_at	Rpl39l	down	1.55518	-0.637081	124.319	80.4375	chr16:10170320-10175004
1430575_a_at	Tpp2	down	1.5542	-0.636168	15.6776	10.1544	chr1:43990859-44013949
1452661_at	Tfrc	down	1.53674	-0.619873	111.126	72.4259	chr16:32630179-32632876
1427535_s_at	Obsl1	up	1.53267	0.616049	70.8034	108.6	chr1:75487108-75489243
1438353_at		up	1.53173	0.615166	18.3163	28.0113	chr9:70393922-70394474
1448712_at	Chm	down	1.5302	-0.613718	28.3853	18.5493	chrX:110154783-110299124
1417065_at	Egr1	down	1.52743	-0.61111	317.584	208.58	chr18:35019476-35024638
1446345_at		up	1.52349	0.607383	17.6929	27.0305	chrX:74766865-74767537
1455238_at	Mum1l1	down	1.5226	-0.606534	150.091	98.5418	chrX:135772121-135772874
1453599_at	Trim71	down	1.52104	-0.605062	29.7593	19.6211	chr9:114420356-114421715
1455647_at	Ar	down	1.51249	-0.596921	54.6955	36.1626	chrX:95517026-95518558
1442145_at	Atp13a3	down	1.50977	-0.594329	16.548	10.9629	chr16:30315628-30343994
1442710_at		down	1.5073	-0.591969	13.077	8.66778	chr3:142052831-142053354
1418654_at	Hao2	up	1.50701	0.591687	30.6325	46.05	chr3:98678441-98697138
1439342_at	Clpx	up	1.50621	0.590928	8.69345	13.1011	chr9:65162801-65163436
1440609_at	Map4k4	down	1.50326	-0.588095	55.1622	36.8017	chr1:40056604-40057280
1450079_at	Nrk	down	1.50036	-0.585308	688.01	459.245	chrX:135448973-135543651
X-linked probe sets are indicated in bold.
