# Supplementary material for: Evolutionarily Diverged Regulation of X-chromosomal Genes as a Primal Event in Mouse Reproductive Isolation
Source: PLoS Genet. 2014 Apr 17;10(4):e1004301. doi: 10.1371/journal.pgen.1004301 (PMC3990516; doi:10.1371/journal.pgen.1004301)
Supplement: Table S9 — Differentially expressed probes in restored B6-Chr1MSM/B6XTMSM testes as compared to B6 testes at 7 dpp. (XLSX) [file pgen.1004301.s024.xlsx]

## Sheet: Sheet1
Table S9 Differentially expressed probes in restored B6-Chr1MSM/B6XTMSM testes as compared to B6 testes at 7dpp (Fold change ≥1.50)
Probe Set ID	Gene Symbol	Regulation (B6-Chr1M/BXTM vs B6)	Fold change (B6-Chr1M/BXTM vs B6)	Fold change (log2, B6-Chr1M/BXTM vs B6)	Raw signal, B6	Raw signal, B6-Chr1M/BXTM	Genome position (direction of gene)
1456765_at	Nhsl2	down	5.76832	-2.52815	31.1723	5.4884	chrX:99280468-99281567 (+)
1425942_a_at	Gpm6b	down	5.3908	-2.4305	62.9386	11.8482	chrX:162782623-162821932 (+)
1443589_at	DXErtd242e	down	5.13506	-2.36038	12.1007	2.35772	chrX:162692586-162693075 (+)
1421979_at	Phex	up	5.00509	2.3234	3.33946	16.6889	chrX:153596617-153853218 (-)
1442368_at	Kctd12b	down	4.25026	-2.08755	13.6596	3.21079	chrX:150122453-150123358 (-)
1436780_at	Ogt	down	4.1454	-2.05151	14.248	3.40388	chrX:98839423-98848227 (+)
1435588_at	Wdfy1	up	3.49605	1.80573	9.36199	33.0017	chr1:79698639-79700601 (-)
1439300_at	Chic1	down	3.1739	-1.66626	25.7321	8.09325	chrX:100586283-100587014 (+)
1449239_at	1700045I19Rik	down	3.02833	-1.59852	17.2113	5.68187	chrX:160198071-160199261 (-)
1441030_at	Rai14	up	2.93553	1.55362	18.0637	53.5254	chr15:10619043-10619772 (-)
1448975_s_at	Ren1 /// Ren2	up	2.77284	1.47136	64.8644	181.94	chr1:135247086-135256902 (+)
1452424_at	Lpar4	up	2.74912	1.45897	6.58094	18.27	chrX:104125764-104127103 (+)
1437358_at	Wdfy1	up	2.57271	1.36329	16.2254	41.7454	chr1:79700580-79701888 (-)
1438575_a_at		down	2.44389	-1.28918	11.8623	4.90589	chr2:62102380-62102629 (+)
1457046_s_at	C77370	down	2.40406	-1.26548	36.2751	15.1439	chrX:101281880-101283096 (-)
1424749_at	Wdfy1	up	2.30272	1.20334	21.5581	49.6781	chr1:79701819-79772718 (-)
1440355_at	Kctd12b	down	2.23079	-1.15756	17.9612	8.02572	chrX:150119696-150120550 (-)
1457930_at	Kdm5c	up	2.16324	1.1132	19.361	41.7668	chrX:148691371-148692025 (+)
1440046_at	Fam199x	up	2.13785	1.09616	7.86253	16.8678	chrX:133611350-133612027 (+)
1455238_at	Mum1l1	down	2.09467	-1.06672	365.764	175.262	chrX:135772121-135772874 (+)
1450078_at	Nrk	down	2.0487	-1.03471	215.976	105.668	chrX:135448973-135543651 (+)
1455861_at	Epb4.1l5	down	2.03357	-1.02402	25.9536	12.7402	chr1:121444200-121451722 (-)
1420136_a_at		down	2.00964	-1.00693	15.6591	7.77431	chr1:23293924-23294502 (+)
1456257_at	Fam126b	down	2.00794	-1.00572	42.2305	21.1045	chr1:58581535-58583123 (-)
1441444_at	Nbeal1	down	1.99788	-0.99847	20.4243	10.2611	chr1:60286046-60286743 (+)
1452861_at	2010300C02Rik	up	1.96035	0.971109	11.9759	23.2953	chr1:37668521-37682539 (-)
1450997_at	Stk17b	down	1.94005	-0.956097	27.1045	14.0202	chr1:53812351-53842046 (-)
1421295_at	Chrdl1	up	1.86343	0.897962	7.92002	14.7681	chrX:139732210-139828758 (-)
1428960_at	Enkur	up	1.81862	0.862846	5.97889	10.8742	chr2:21102357-21126992 (-)
1418911_s_at	Acsl4	up	1.81541	0.860293	35.6479	64.7402	chrX:138753038-138825050 (-)
1425468_at	Plp1	up	1.80947	0.855569	57.1897	103.674	chrX:133354968-133372872 (+)
1446974_at	Pikfyve	down	1.79722	-0.845764	10.6952	5.99235	chr1:65279292-65279860 (+)
1419635_at	4833420G17Rik	down	1.79239	-0.841883	44.2674	24.7036	chr13:120251565-120274925 (+)
1416865_at	Fgd1	down	1.79202	-0.841588	28.0767	15.7512	chrX:147481775-147524069 (+)
1424885_at	Klhdc8a	up	1.78743	0.837888	7.92438	14.1265	chr1:134195180-134202148 (+)
1418774_a_at	Atp7a	down	1.77584	-0.8285	67.7592	38.1027	chrX:103222614-103320808 (+)
1456933_at		down	1.76169	-0.816958	20.2247	11.4676	chr1:154735179-154735749 (-)
1429597_at	Dppa4	up	1.75596	0.812263	20.8593	36.5506	chr16:48283847-48294405 (+)
1458290_at		down	1.74458	-0.802884	31.2864	17.9452	chr1:130060649-130061108 (+)
1437917_at	D530037H12Rik	down	1.74328	-0.801805	16.7427	9.59474	chr1:64160755-64161551 (-)
1443573_at	Parp1	down	1.73523	-0.795126	16.9083	9.74471	chr1:182522952-182523467 (+)
1429452_x_at	Pisd-ps3	down	1.71766	-0.780449	26.7024	15.5414	chr11:3025468-3059994 (+)
1453774_at	Fam123b	down	1.65731	-0.728847	57.1424	34.4944	chrX:92622701-92640163 (-)
1419637_s_at	4833420G17Rik	down	1.6311	-0.705843	271.297	166.451	chr13:120251565-120274925 (+)
1453384_at	Dennd1b	down	1.62022	-0.696186	17.4841	10.7863	chr1:140989218-141032898 (+)
1417208_at	Amacr	up	1.59759	0.675893	34.6767	55.4154	chr15:10911496-10925361 (+)
1420594_at	Bard1	down	1.58073	-0.66059	25.1613	15.9084	chr1:71076933-71149492 (-)
1423091_a_at	Gpm6b	down	1.55935	-0.640949	128.972	82.7535	chrX:162676903-162826964 (+)
1423759_a_at	Tmco1	up	1.55045	0.632682	168.455	261.528	chr1:169238398-169260917 (+)
1450079_at	Nrk	down	1.54832	-0.630707	628.641	405.991	chrX:135448973-135543651 (+)
1453145_at	Pisd-ps3	down	1.53166	-0.615098	45.5193	29.7343	chr11:3025468-3059994 (+)
1424463_at	Mfsd6	up	1.52038	0.604436	16.6619	25.2917	chr1:52713147-52714730 (-)
1422743_at	Phka1	up	1.5137	0.598075	30.8868	46.729	chrX:99709818-99839585 (-)
X-linked probe sets are indicated in bold.
