# Supplementary material for: Evolutionarily Diverged Regulation of X-chromosomal Genes as a Primal Event in Mouse Reproductive Isolation
Source: PLoS Genet. 2014 Apr 17;10(4):e1004301. doi: 10.1371/journal.pgen.1004301 (PMC3990516; doi:10.1371/journal.pgen.1004301)
Supplement: Table S10 — List of X-linked transcripts expressing in 7 dpp B6-ChrXMSM and transcriptional regulation relative to B6 or MSM. (XLSX) [file pgen.1004301.s025.xlsx]

## Sheet: Sheet1
Table S10 List of X-linked transcripts expressing in 7dpp B6-ChrXMSM and transcriptional regulation relative to B6 or MSM
Probe set ID	Gene symbol	B6-ChrXMSM vs B6		B6-ChrXMSM vs MSM
		Regulation	Fold change	Regulation	Fold change
1431809_at	4932442L08Rik	down	-8.09099	down	-5.86137
1456035_at	Nxf3	down	-7.67525	down	-2.17444
1458221_at	Mamld1	down	-7.33445		-1.03432
1456765_at	Nhsl2	down	-6.09206		-1.04134
1438586_at	Tbx22	down	-5.17921		-1.21539
1454737_at	Dusp9	down	-4.68521	down	-3.41881
1443844_at	Rhox13	down	-4.5068	down	-3.83258
1446345_at		down	-4.41981		-1.13872
1449239_at	1700045I19Rik	down	-4.39612		-1.4521
1422836_at	Mbnl3	down	-4.19343	down	-3.03512
1420064_s_at	Tktl1	down	-4.06736	down	-5.54372
1441441_at	Prrg1	down	-4.02634		1.2965
1442368_at	Kctd12b	down	-3.92882		-1.4004
1449567_at	Tktl1	down	-3.90731	down	-6.16334
1435192_at	Sox3	down	-3.88715	down	-3.75681
1418318_at	Rnf128	down	-3.84291	down	-4.50951
1433845_x_at	Dusp9	down	-3.74591	down	-3.17664
1421700_at	Tex16	down	-3.73374	down	-3.1553
1435744_at	6720401G13Rik	down	-3.62865		-1.08656
1425942_a_at	Gpm6b	down	-3.57793		-1.08846
1438496_a_at	Ddx26b	down	-3.46602	up	1.66607
1419729_at	Tex11	down	-3.39338	down	-5.3008
1434960_at	Taf9b	down	-3.15513	down	-3.69755
1438954_x_at	Figf	down	-3.05238	down	-1.62695
1460226_at	Trap1a	down	-2.84921	down	-1.78321
1438953_at	Figf	down	-2.81847		-1.38473
1420433_at	Taf7l	down	-2.80538	down	-2.86221
1420585_a_at	Nxf2	down	-2.76798	down	-3.16099
1432159_a_at	Tex13	down	-2.71511	down	-3.72289
1429863_at	Lonrf3	down	-2.67759	down	-2.49834
1426309_at	Asb9	down	-2.67412	down	-1.9026
1434739_at	Fmr1nb	down	-2.64184	down	-3.94379
1435009_at	Slc9a6	down	-2.57562	down	-2.12816
1421514_a_at	Scml2	down	-2.53037	down	-3.29543
1431403_a_at	Mtap7d2	down	-2.47715	down	-3.71395
1455238_at	Mum1l1	down	-2.40597		-1.18513
1457313_at	Ocrl	down	-2.27571		1.14714
1417553_at	Plac1	down	-2.26465		-1.10177
1429511_at	4933402E13Rik	down	-2.24203		1.00799
1453375_at	4930422N03Rik	down	-2.23998	down	-3.26449
1429759_at	Rps6ka6	down	-2.22962	down	-2.27783
1429013_at	Mtap7d2	down	-2.21048	down	-3.05742
1455727_at	Zrsr2	down	-2.1982	down	-2.10331
1456746_a_at	Cd99l2	down	-2.1264		-1.15368
1438538_at	Mecp2	down	-2.05987		1.23406
1428316_a_at	Fundc2	down	-2.04258		-1.13887
1459392_at	Phf8	down	-2.0199		-1.30825
1440355_at	Kctd12b	down	-2.0039		-1.33244
1457046_s_at	C77370	down	-1.97158	down	-1.59105
1427573_at	Chic1	down	-1.94593	down	-2.11399
1439006_x_at	Fam70a	down	-1.92343		-1.12064
1440692_at	Gm364	down	-1.89405	down	-3.24686
1437936_at	Ccdc160	down	-1.81722		1.0368
1427490_at	Abcb7	down	-1.81478	down	-2.78058
1436948_a_at	Fam70a	down	-1.77829		1.19244
1449232_at	Gata1	down	-1.68929	down	-1.60099
1436819_at	Sept6	down	-1.67257		1.13364
1448928_at	Hdac6	down	-1.65943	down	-1.49608
1439300_at	Chic1	down	-1.645	up	1.50316
1440452_at	Drp2	down	-1.64365		-1.28556
1456088_at	Xiap	down	-1.62196	up	1.98396
1448736_a_at	Hprt	down	-1.61916		-1.0794
1423966_at	Cd99l2	down	-1.60722		-1.02817
1456596_at	Fam70a	down	-1.59629		-1.23229
1453078_at	2610002M06Rik	down	-1.59261		1.16917
1426410_at	Pdk3	down	-1.5811		-1.48785
1418774_a_at	Atp7a	down	-1.56526		-1.11499
1450793_at	4930550L24Rik	down	-1.53184		1.18852
1457265_at	Akap17b	down	-1.51644	down	-1.59882
1455817_x_at	Zxdb	down	-1.49772		1.31739
1415703_at	Huwe1		-1.4779	down	-1.53708
1419108_at	Ophn1		-1.46744	down	-1.60126
1451828_a_at	Acsl4		-1.46688	down	-2.07576
1436200_at	Lonrf3		-1.46574		-1.27123
1419644_at	Cstf2		-1.46141	down	-1.72498
1434318_a_at	Tcfe3		-1.45755	down	-1.50139
1438247_at	Klhl15		-1.45151		-1.33556
1416865_at	Fgd1		-1.43819		-1.18016
1418446_at	Slc16a2		-1.41979		1.01922
1434518_at	Phka2		-1.41855		-1.29716
1445503_at	Gm715		-1.41584		-1.24416
1455647_at	Ar		-1.41057		-1.3849
1418095_at	Smpx		-1.40187		-1.25852
1437495_at	Mbtps2 /// Yy2		-1.37928		-1.46072
1435646_at	Ikbkg		-1.37221		-1.13558
1418730_at	Rlim		-1.37039		-1.45124
1447156_at			-1.36937		-1.24081
1416343_a_at	Lamp2		-1.35816		-1.13904
1456504_at	Zfp182		-1.35455		1.24385
1428638_at	Efhc2		-1.35122	down	-2.06651
1427299_at	Rps6ka3		-1.34222		-1.20417
1416405_at	Bgn		-1.34117		1.06799
1423091_a_at	Gpm6b		-1.33336		1.01807
1450079_at	Nrk		-1.33095		1.21561
1450078_at	Nrk		-1.32443		1.18496
1446736_at			-1.32155		-1.31591
1454783_at	Il13ra1		-1.31014	down	-2.09059
1451299_at	Prkx		-1.3041		-1.24846
1453514_at	Gpm6b		-1.29569		-1.15808
1460430_at	Rap2c		-1.28902		-1.03669
1437533_at	Xiap		-1.27503		1.00937
1455513_at	Taf1		-1.2735	down	-1.51771
1454172_at	Bcorl1		-1.26869		-1.1545
1437553_at	Brcc3		-1.26498		-1.02497
1451227_a_at	Slc10a3		-1.26218		-1.09167
1417191_at	Dnajb9		-1.25914	down	-1.50471
1429400_at	Clcn5		-1.25883		1.26055
1416934_at	Mtm1		-1.2582		-1.07666
1417794_at	Zmym3		-1.24324		-1.09769
1431059_x_at	Htatsf1		-1.24287		1.22076
1432750_at	Zfp711		-1.24214		-1.03334
1436921_at	Atp7a		-1.23932		-1.27849
1429573_at	Dmrtc1a		-1.23725		-1.25296
1429198_at	1810030O07Rik		-1.23623	down	-1.50593
1431058_at	Htatsf1		-1.23305		1.21295
1435051_at	Wdr44		-1.23196		-1.18514
1453774_at	Fam123b		-1.23043		-1.14575
1449914_at	Ribc1		-1.22199	down	-2.14812
1449031_at	Cited1		-1.22191		1.01655
1434186_at	Lpar4		-1.22171		1.00433
1437016_x_at	Rap2c		-1.22137		1.19943
1458968_at	C80283		-1.21896		-1.07737
1421566_at	Pet2		-1.21788	down	-3.81518
1431360_s_at	Dmrtc1a		-1.21533		-1.37986
1448323_a_at	Bgn		-1.21406		1.20368
1456113_at	Tbc1d25		-1.21255		-1.24942
1454741_s_at	Tmem164		-1.20834		1.03084
1435099_at	Utp14a		-1.2076		-1.28914
1452266_at	Las1l		-1.20613		-1.01707
1418127_a_at	Aifm1		-1.20497		-1.33476
1420602_a_at	Esx1		-1.19896		-1.15326
1451038_at	Apln		-1.19391		-1.31753
1455185_s_at	Phf16		-1.1875		-1.06556
1434849_at	Tspyl2		-1.18581		-1.17706
1428119_a_at	Rap2c		-1.18525		-1.09119
1454807_a_at	Snx12		-1.18421		-1.38693
1416242_at	Klhl13		-1.18259		-1.47548
1419690_at	2610002M06Rik		-1.18229		-1.14917
1437421_at	6330509M05Rik		-1.18131		1.3329
1434398_at	Nkrf		-1.17544		-1.44175
1443167_at			-1.17507		-1.38129
1460337_at	Sh3kbp1		-1.17484		-1.05709
1416840_at	Mid1ip1		-1.16867		-1.27668
1447725_at	C030034E14Rik		-1.16746		1.01898
1421797_a_at	Snx12		-1.16472		-1.41286
1417453_at	Cul4b		-1.16257		-1.40359
1420948_s_at	Atrx		-1.15921	down	-1.60513
1437064_at	Ar		-1.158		-1.21013
1443649_at			-1.15656		-1.20248
1430697_at	Ammecr1		-1.15475		-1.23862
1429028_at	Dock11		-1.15226		-1.22042
1448712_at	Chm		-1.1499		-1.08607
1435822_at	D830012I24Rik		-1.14929		1.11721
1441182_at	Brwd3		-1.14808		-1.16841
1422982_at	Ar		-1.14131		-1.20414
1421088_at	Gpc4		-1.14028		1.21898
1454787_at	Zdhhc9		-1.13471		-1.18204
1435008_at	Slc9a6		-1.13442		-1.26969
1434910_at	A830080D01Rik		-1.13397		-1.17859
1442676_at	Maoa		-1.13164		-1.04063
1454760_at	Htatsf1		-1.13059		1.01218
1453865_a_at	Otud5		-1.12562		-1.20717
1452550_a_at	Fmr1		-1.12475		1.16913
1449137_at	Pdha1		-1.1224		-1.29176
1416354_at	Rbmx		-1.12115		1.09777
1419459_a_at	Magt1		-1.11848		-1.38988
1420734_at	Ppp1r3f		-1.11676		1.02475
1435818_at	Klhl15		-1.11623		-1.36266
1423369_at	Fmr1		-1.11354		-1.15943
1443847_x_at	Aff2		-1.11345		1.16986
1450396_at	Stag2		-1.11264		-1.25299
1451738_at	Ogt		-1.1115		-1.31376
1437634_at	Thoc2		-1.11012		-1.02847
1429625_at	2900054C01Rik		-1.10768		-1.16902
1460398_at	Phf8		-1.10677		-1.11173
1438647_x_at	Cetn2		-1.10294		-1.20333
1425516_at	Ogt		-1.1028		-1.09046
1423126_at	Atp1b3		-1.10275		-1.24473
1435006_s_at	Abcb7		-1.10204		-1.12353
1426602_at	Araf		-1.09863		-1.32947
1424286_at	Prkx		-1.09529		-1.06804
1436582_at	Zdhhc15		-1.09513		1.07267
1455481_at	Ids		-1.09492		-1.05707
1426677_at	Flna		-1.09465		-1.30207
1430024_at	Yipf6		-1.08981		1.03089
1434061_at	Rp2h		-1.08703		1.07706
1438736_at	Thoc2		-1.08171		-1.18297
1452657_at	Ap1s2		-1.08054		-1.14735
1425585_at	Med12		-1.08034		-1.26951
1435228_at	BC023829		-1.07976		-1.08752
1425517_s_at	Ogt		-1.07662		-1.07516
1430133_at	Tbc1d8b		-1.07511		1.12771
1427072_at	Stard8		-1.07342		1.17921
1434022_at	Zbtb33		-1.07245		-1.36117
1441450_s_at	Kdm5c		-1.07169		1.00721
1455111_at	Yipf6		-1.0716		-1.14869
1417154_at	Slc25a14		-1.06907		-1.01971
1444004_at	Thoc2		-1.06867		1.01233
1417731_at	Pqbp1		-1.06622		-1.11292
1447326_s_at	Zmym3		-1.06534		-1.16818
1438838_at	B230206F22Rik		-1.06446		-1.0244
1438753_at			-1.06142		-1.08483
1454869_at	Dcaf12l1		-1.05916		-1.13171
1451679_at	6530401D17Rik		-1.05836		-1.13722
1435236_at	Tceanc		-1.05778		1.09193
1435662_at	Nkap		-1.05566		1.06386
1439131_at	Txlng		-1.05532		1.08245
1430415_at	Phf6		-1.05098		1.11835
1441360_at			-1.04966		-1.35282
1418285_at	Efnb1		-1.04953		-1.18359
1448269_a_at	Klhl13		-1.04927		-1.05526
1428512_at	Bhlhb9		-1.04645		1.10352
1442122_at	AI451458		-1.04562		1.3291
1420996_at	Plxna3		-1.04549		-1.16475
1424124_at	Mospd2		-1.0434		-1.09306
1426832_at	Ddx26b		-1.04075		1.24353
1439403_x_at	Rlim		-1.04022		-1.22883
1419645_at	Cstf2		-1.03962		-1.17525
1417250_at	Rlim		-1.03781		-1.11416
1418579_at	Cetn2		-1.03682		-1.21996
1417357_at	Emd		-1.03594		-1.15092
1418109_at	Gspt2		-1.03204		1.1671
1416166_a_at	Prdx4		-1.03158	down	-1.56379
1421201_a_at	Tro		-1.03115		-1.18151
1424766_at	Ercc6l		-1.02936		-1.46193
1427382_a_at	Suv39h1		-1.02892		-1.16355
1447903_x_at	Ap1s2		-1.02778		1.04311
1450047_at	Hs6st2		-1.02625		-1.00745
1460016_at	Tmem164		-1.02544		1.09224
1418347_at	Ccdc22		-1.02514		-1.02634
1416167_at	Prdx4		-1.02363		-1.03401
1421880_at	Mtmr1		-1.02327		-1.10431
1416788_a_at	Idh3g		-1.02233		-1.07662
1417099_at	Ftsj1		-1.01664		-1.04583
1434170_at	Dcaf12l1		-1.01615		1.1025
1428333_at	2900062L11Rik		-1.01591		1.03731
1417336_a_at	Sytl4		-1.01411		-1.10734
1419736_a_at	Eif1ax		-1.01406		-1.12317
1426016_a_at	Tro		-1.01325		-1.16883
1435573_at	Otud5		-1.01236		1.32118
1460292_a_at	Smarca1		-1.01162		-1.03354
1421972_s_at	Hcfc1		-1.00931		-1.28522
1456063_at	Fam120c		-1.00901		-1.25496
1426887_at	Nudt11		-1.00856		-1.06506
1457465_at	Shroom4		-1.00762		-1.23518
1456086_x_at	LOC631302 /// Pqbp1		-1.00686		-1.13073
1428930_at	Tmem29		-1.00675		-1.04068
1430672_at	5033418A18Rik		-1.00666		1.11548
1435566_s_at	Araf		-1.00581		-1.13822
1426086_a_at	Fmr1		-1.00556		-1.14418
1415956_a_at	Cdk16		-1.00476		-1.32274
1444279_at	Huwe1		-1.00434		1.02459
1451728_at	Wdr13		-1.00419		1.17329
1433736_at	Hcfc1		-1.004		-1.04317
1447537_at	1500032P08Rik		-1.00296		1.13606
1424949_at	Huwe1		-1.00058		1.05866
1450021_at	Ubqln2		1.00417		1.21818
1421209_s_at	Ikbkg		1.00489		-1.1373
1439433_a_at	Slc35a2		1.00577		-1.15508
1441816_at	2900056M20Rik		1.00725		1.15139
1434073_at	Gprasp2 /// LOC100504991		1.00768		-1.04355
1448595_a_at	Bex1		1.00851		-1.35106
1416789_at	Idh3g		1.012		-1.13386
1449622_s_at	Atp6ap1		1.01209		-1.0469
1448111_at	Ctps2		1.01666		1.13061
1442003_at	Diap2		1.01962		1.04575
1452125_at	Thrap3		1.02016		-1.29698
1444157_a_at	Kdm5c		1.02111		1.08676
1436559_a_at	Psmd10		1.02291		-1.07621
1436883_at	Mbtps2		1.02292		1.16351
1433537_at	Atrx		1.0245		1.00614
1435170_at	Tsr2		1.02576		1.05674
1420514_at	Tmem47		1.02764		-1.04541
1417831_at	Smc1a		1.0289		1.03514
1444158_at	Kdm5c		1.03163		1.06569
1426717_at	Nipa2		1.03237		-1.08978
1434643_at	Tbl1x		1.03243		1.06793
1460631_at	Ogt		1.03561		-1.01086
1416710_at	Tmem35		1.03664		1.00987
1425475_at	Col4a5		1.04007		-1.1687
1439298_at			1.04386		1.23138
1427043_s_at	Enox2		1.0447		-1.13972
1418497_at	Fgf13		1.04579		1.32481
1455040_s_at	Nhsl2		1.04721		-1.21513
1428094_at	Lamp2		1.04725		-1.03934
1436705_at	Mmgt1		1.04818		-1.13593
1448596_at	Slc6a8		1.04948		1.10892
1435389_at	Reps2		1.05239		-1.16878
1426939_at	Tsr2		1.0524		-1.02543
1457811_at			1.05489		1.03487
1450692_at	Kif4		1.05735		1.02971
1428202_at	Fam3a		1.05789		1.08898
1424538_at	Ubl4		1.05863		-1.23325
1452083_a_at	Pja1		1.05966		-1.20662
1416667_at	Ebp		1.062		1.49439
1426448_at	Pja1		1.06341		1.02121
1417832_at	Smc1a		1.06376	up	1.83967
1441175_at	Arx		1.06564		1.03787
1450062_a_at	Maged1		1.06735		-1.16778
1423451_at	Pgrmc1		1.07044		1.08878
1454625_at	Phf6		1.07103		-1.09061
1418500_at	Nap1l3		1.0713		1.20201
1439549_at	Prrg3		1.07284		-1.34399
1416472_at	Syap1		1.07438		1.13206
1420946_at	Atrx		1.07611		1.13485
1421006_at	Col4a6		1.07712		-1.33539
1455206_at	Rps6ka3		1.07852		-1.05786
1423725_at	Pls3		1.07942		1.05257
1416222_at	Nsdhl		1.07968		-1.18378
1460169_a_at	Cdk16		1.08131		1.04736
1428624_at	Magt1		1.08135		-1.04046
1418286_a_at	Efnb1		1.08192		-1.11189
1437268_at	Lancl3		1.08247		-1.02614
1427235_at	Kdm6a		1.08571		1.05983
1439775_at	Brwd3 /// Gm10452		1.09137		-1.10245
1459854_s_at	Dynlt3		1.09335		-1.0526
1429012_at	Arhgef6		1.0951		1.21797
1433867_at	1810030O07Rik		1.09716		-1.11253
1441788_s_at	Dkc1		1.09729		-1.39452
1428773_s_at	Bcor		1.09768		-1.0434
1451754_a_at	Wdr45		1.09887		-1.01546
1440522_at	Chic1		1.09949		1.08901
1420947_at	Atrx		1.10072		1.25092
1430538_at	2210013O21Rik		1.10354		1.12003
1434644_at	Tbl1x		1.10504		1.01355
1427172_at	Ofd1		1.11144		-1.18881
1417609_at	Ube2a		1.11679		1.10265
1429173_at	Dnase1l1		1.11747		-1.08074
1436997_x_at	Sh3bgrl		1.11845		-1.01623
1454690_at	Ikbkg		1.11925		1.12844
1440881_at	Brwd3		1.12481		-1.22989
1449929_at	Dynlt3		1.12578		1.09565
1454890_at	Amot		1.12667		-1.04528
1417830_at	Smc1a		1.12694		-1.01231
1448772_at	Ube2a		1.12979		1.12254
1417760_at	Nr0b1		1.13325		1.03757
1417307_at	Dmd		1.13383		1.06821
1451591_a_at	Efnb1		1.13463		-1.03794
1422519_at	Cask		1.13507		1.01101
1420614_at	Dynlt3		1.13526		1.13761
1433452_at	B630019K06Rik		1.14004		1.2971
1438750_at	Atrx		1.14052		1.04129
1455523_at	Cstf2		1.14087		1.07088
1454622_at	Slc38a5		1.1426	up	1.51001
1455083_at	Atp11c		1.1433		1.05375
1449576_at	Eif1ax		1.14933		1.24429
1426863_at	Rbmx		1.14982		1.38628
1448665_at	Dmd		1.15521		1.04616
1424634_at	Tceal1		1.15721		1.17539
1456027_at	Rbm41		1.16415		-1.06535
1438396_at	Ocrl		1.16542		1.03715
1434729_at	Zc4h2		1.16613		-1.129
1424786_s_at	Wdr45		1.1677		1.03826
1416655_at	C1galt1c1		1.16932		-1.04008
1434728_at	Gria3		1.17277	down	-1.70822
1424215_at	Fundc1		1.17395		1.16183
1426306_a_at	Maged2		1.17397		-1.12389
1417872_at	Fhl1		1.17621		-1.027
1441195_at	6030487A22Rik		1.18161		1.22631
1434678_at	Mbnl3		1.18248		1.07641
1438284_at	Ocrl		1.1858		-1.13284
1425476_at	Col4a5		1.18634		-1.25803
1428842_a_at	Ngfrap1		1.18686		1.08283
1416207_at	Taz		1.18891		-1.10329
1444038_at	AU015836		1.18915		1.19799
1434190_at	Sms		1.1894		1.18497
1450919_at	Mpp1		1.19126		1.17273
1418560_at	Pdha1		1.19166		-1.11509
1435348_at	D930009K15Rik		1.19335		1.18742
1439945_at	Zfp449		1.19349		1.09437
1424455_at	Gprasp1		1.19384		-1.1201
1437780_at	Fancb		1.19555		1.25967
1421814_at	Msn		1.19584		-1.03075
1427985_at	Spin4		1.1978		1.18584
1426449_a_at	Pja1		1.19802		1.09853
1418397_at	Zfp275		1.20112		-1.10424
1460246_at	Mecp2		1.20132		1.09009
1455297_at	Spin2		1.20238		1.30622
1437318_at	Pak3		1.20681		1.04052
1451792_a_at	Pja1		1.20708		1.08767
1438930_s_at	Mecp2		1.20734		1.44384
1452682_at	Fam122b		1.21319		1.21438
1455042_at	Tbl1x		1.2134		-1.07567
1450042_at	Arx		1.21444		1.10543
1427692_a_at	Cask		1.21668		1.19001
1418384_at	Apool		1.21863		-1.02069
1441771_at			1.22016		-1.16762
1427305_at	Piga		1.22477		1.11301
1439565_at	Fam123b		1.22485		-1.09457
1450051_at	Atrx		1.226	up	1.50967
1428434_at	Zcchc12		1.22717	down	-1.86285
1448696_at	Heph		1.22761		1.26203
1435829_at	Zmat1		1.22986		1.20617
1422518_at	Cask		1.23616		1.09446
1438391_x_at	Hsd17b10		1.23657		-1.0378
1456739_x_at	Armcx2		1.23855		1.03257
1437071_at	Eif1ax		1.2418		-1.12149
1448501_at	Tspan6		1.24844		-1.03103
1435486_at	Pak3		1.25175		1.33797
1436723_at	Cenpi		1.25228		1.02976
1435709_at			1.2568		-1.08857
1421871_at	Sh3bgrl		1.25885		1.0468
1448286_at	Hsd17b10		1.26179		1.00806
1417454_at	Cul4b		1.26417		1.02682
1456753_at	Foxo4		1.26711		-1.12651
1425103_at	Ace2		1.26812		1.04442
1436514_at	Gpc4		1.27082		1.21828
1434233_at	2610030H06Rik		1.27594		1.05928
1448668_a_at	Irak1		1.27953		-1.01185
1439456_x_at	Atp6ap2		1.27989		1.02507
1419332_at	Egfl6		1.28125	down	-2.74672
1420000_s_at	Igbp1		1.2838		-1.00962
1422431_at	Magee1		1.28396		1.08229
1452138_a_at	Ace2		1.28779		-1.08295
1416872_at	Tspan6		1.28958		1.06703
1417923_at	Pak3		1.29064		1.26227
1453369_a_at	Fundc1		1.29198		1.087
1448737_at	Tspan7		1.29384		1.09721
1427564_at	Diap2		1.29985		1.09328
1422743_at	Phka1		1.30381		-1.31675
1427672_a_at	Kdm6a		1.30417		-1.02786
1455710_x_at	Mtcp1		1.30482		1.04522
1415780_a_at	Armcx2		1.3186		-1.02451
1437688_x_at	Atp6ap2		1.3213		1.07269
1450429_at	Capn6		1.32224		1.05291
1419033_at	2610018G03Rik		1.32281		-1.01757
1460649_at	Irak1		1.32501		1.15778
1418171_at	Tceal8		1.32913		1.08275
1423662_at	Atp6ap2		1.3298		1.06726
1436124_at	Pcyt1b		1.33151		1.16341
1428107_at	Sh3bgrl		1.33294		1.04922
1424539_at	Ubl4		1.33433		1.04043
1426539_at	Usp11		1.33682		-1.17463
1460737_at	Igbp1		1.34396		1.06061
1434842_s_at	Upf3b		1.35097		1.30724
1425914_a_at	Armcx1		1.35544		1.16486
1416344_at	Lamp2		1.36588		1.02508
1417116_at	Slc6a8		1.3662		1.32371
1417924_at	Pak3		1.36801		1.04091
1420563_at	Gria3		1.36943	down	-1.54708
1455724_at	Prrg1		1.37378		1.31961
1434232_a_at	2610030H06Rik		1.37589		1.05449
1423965_at	Cd99l2		1.38551		1.09079
1448524_s_at	Ssr4		1.38726		1.07728
1439665_at	Lpar4		1.38979		-1.03442
1427983_at	Zfp280c		1.39895		1.06558
1419585_at	Rp2h		1.41331		1.02384
1434201_at	Chrdl1		1.41383		-1.21745
1456984_at	Scml2		1.42143		-1.28112
1425018_at	Mcts1		1.4346		-1.05302
1437632_at	Med14		1.44044		-1.14119
1421849_at	Stag2		1.447		1.33002
1451269_at	Pdzd11		1.45144		1.02496
1419397_at	Pola1		1.45628		-1.14016
1428667_at	Maoa		1.46082		-1.0277
1429438_at	Bcor		1.46402		1.08518
1427167_at	Armcx4 /// LOC100504837		1.46903		1.05882
1449897_a_at	Mtcp1		1.47059		1.13502
1425102_a_at	Ace2	up	1.51624		-1.32994
1427467_a_at	Rpgr	up	1.52136		-1.04074
1449885_at	Tmem47	up	1.54407		-1.1062
1433531_at	Acsl4	up	1.54464		-1.22585
1420944_at	Zfp185	up	1.55027		1.15585
1421007_at	Col4a6	up	1.67083		-1.24692
1425467_a_at	Plp1	up	1.68963		1.41957
1418445_at	Slc16a2	up	1.69335		1.29174
1422498_at	Mageh1	up	1.73273		1.40187
1451718_at	Plp1	up	1.7857	up	1.61786
1460434_at	Fundc2	up	1.80027		1.20288
1423608_at	Itm2a	up	1.84439		1.04517
1450990_at	Gpc3	up	1.85846		1.01712
1434354_at	Maob	up	1.8612		1.19479
1418911_s_at	Acsl4	up	1.92897		-1.1037
1451047_at	Itm2a	up	2.05795		1.14743
1415832_at	Agtr2	up	2.1464		1.29496
1420943_at	Zfp185	up	2.23314		-1.1348
1460286_at	Sept6	up	2.27128		1.07124
1420877_at	Sept6	up	2.33469		1.08686
1453518_at	Pdzd11	up	2.3569		-1.19688
1457930_at	Kdm5c	up	2.40143		1.06051
1425468_at	Plp1	up	2.42665	up	1.52651
1420938_at	Hs6st2	up	2.45618		-1.04561
1440046_at	Fam199x	up	2.46387		-1.2794
1440079_at	3632454L22Rik	up	2.54192		-1.2638
1420876_a_at	Sept6	up	3.03129		1.11302
1436706_at	Mmgt1	up	3.3052		-1.48687
1452424_at	Lpar4	up	4.11547		1.15103
1431973_at	Sept6	up	5.96621		1.36118
1421979_at	Phex	up	7.33709	down	-2.69075
Transcripts indicating fold change with more than 1.5 and less than -1.5 are considerd as upregulation (up) and downregulation (down), respectively.
