# Supplementary material for: Evolutionarily Diverged Regulation of X-chromosomal Genes as a Primal Event in Mouse Reproductive Isolation
Source: PLoS Genet. 2014 Apr 17;10(4):e1004301. doi: 10.1371/journal.pgen.1004301 (PMC3990516; doi:10.1371/journal.pgen.1004301)
Supplement: Table S11 — List of distal-X-linked transcripts expressing in 7 dpp B6-ChrXTMSM and transcriptional regulation relative to B6 or MSM. (XLSX) [file pgen.1004301.s026.xlsx]

## Sheet: Sheet1
Table S11 List of distal-X-linked transcripts expressing in 7dpp B6-ChrXTMSM and transcriptional regulation relative to B6 or MSM
Probe set ID	Gene symbol	B6-ChrXTMSM vs B6		B6-ChrXTMSM vs MSM
		Regulation	Fold change	Regulation	Fold change
1456035_at	Nxf3	down	-11.0008	down	-3.26297
1456765_at	Nhsl2	down	-6.12804		-1.01757
1431809_at	4932442L08Rik	down	-6.0363	down	-4.22146
1438586_at	Tbx22	down	-4.58253		1.0248
1449239_at	1700045I19Rik	down	-4.2045		-1.3851
1442368_at	Kctd12b	down	-4.07575		-1.49037
1421700_at	Tex16	down	-3.84682	down	-3.1904
1425942_a_at	Gpm6b	down	-3.78845		-1.14066
1418318_at	Rnf128	down	-3.19538	down	-3.82082
1438954_x_at	Figf	down	-3.17904	down	-1.53097
1438953_at	Figf	down	-2.90025		-1.47731
1460226_at	Trap1a	down	-2.8284	down	-1.7956
1419107_at	Ophn1	down	-2.76424	down	-1.78222
1439300_at	Chic1	down	-2.7446		-1.12847
1419729_at	Tex11	down	-2.61719	down	-4.20907
1434960_at	Taf9b	down	-2.61405	down	-3.13627
1420433_at	Taf7l	down	-2.60554	down	-2.7021
1432159_a_at	Tex13	down	-2.57425	down	-3.4681
1426309_at	Asb9	down	-2.5094	down	-1.84764
1420585_a_at	Nxf2	down	-2.43029	down	-2.81134
1431403_a_at	Mtap7d2	down	-2.42857	down	-3.60098
1457046_s_at	C77370	down	-2.36287	down	-1.87203
1421514_a_at	Scml2	down	-2.35127	down	-3.0689
1440355_at	Kctd12b	down	-2.31577	down	-1.59579
1429013_at	Mtap7d2	down	-2.31067	down	-3.15576
1455238_at	Mum1l1	down	-2.27173		-1.13254
1429759_at	Rps6ka6	down	-2.15677	down	-2.19062
1455727_at	Zrsr2	down	-1.96268	down	-1.89235
1453375_at	4930422N03Rik	down	-1.87524	down	-2.71327
1453078_at	2610002M06Rik	down	-1.86709		1.05926
1459392_at	Phf8	down	-1.83282		-1.14923
1427490_at	Abcb7	down	-1.81526	down	-2.56218
1416865_at	Fgd1	down	-1.65426		-1.30448
1418774_a_at	Atp7a	down	-1.61506		-1.16291
1441182_at	Brwd3	down	-1.60004	down	-1.57641
1415703_at	Huwe1	down	-1.57369	down	-1.67717
1427573_at	Chic1	down	-1.56345	down	-1.59954
1453514_at	Gpm6b	down	-1.55915		-1.35672
1426410_at	Pdk3	down	-1.54344		-1.46769
1455817_x_at	Zxdb	down	-1.54018		1.33876
1434518_at	Phka2	down	-1.53726		-1.37453
1455647_at	Ar	down	-1.49875		-1.45853
1453774_at	Fam123b		-1.4575		-1.35495
1419108_at	Ophn1		-1.45372	down	-1.58836
1441449_at	Kdm5c		-1.4378		-1.06195
1432750_at	Zfp711		-1.4185		-1.16993
1440452_at	Drp2		-1.40293		-1.08811
1427299_at	Rps6ka3		-1.40201		-1.2261
1420602_a_at	Esx1		-1.39582		-1.3748
1438247_at	Klhl15		-1.38333		-1.29261
1418446_at	Slc16a2		-1.38255		-1.00582
1437495_at	Mbtps2 /// Yy2		-1.37862	down	-1.51528
1418095_at	Smpx		-1.37206		-1.2556
1450078_at	Nrk		-1.36194		1.12534
1419644_at	Cstf2		-1.35273	down	-1.62695
1430697_at	Ammecr1		-1.33669		-1.46002
1434186_at	Lpar4		-1.3294		-1.06768
1418730_at	Rlim		-1.32149		-1.37432
1455513_at	Taf1		-1.30208	down	-1.55494
1420946_at	Atrx		-1.29345		-1.17087
1460337_at	Sh3kbp1		-1.29178		-1.16437
1421566_at	Pet2		-1.27893	down	-3.95138
1447156_at			-1.27624		-1.17414
1418285_at	Efnb1		-1.25908		-1.42108
1449031_at	Cited1		-1.25217		-1.00539
1450079_at	Nrk		-1.23649		1.33706
1444279_at	Huwe1		-1.23613		-1.20154
1422982_at	Ar		-1.22238		-1.27196
1420947_at	Atrx		-1.22191		-1.06536
1448712_at	Chm		-1.21901		-1.14022
1417794_at	Zmym3		-1.21749		-1.06516
1423091_a_at	Gpm6b		-1.21706		1.09749
1417191_at	Dnajb9		-1.20657		-1.47198
1417831_at	Smc1a		-1.19435		-1.20359
1436921_at	Atp7a		-1.19306		-1.23943
1435822_at	D830012I24Rik		-1.19241		1.10774
1419459_a_at	Magt1		-1.16751		-1.47666
1452266_at	Las1l		-1.15674		1.06633
1451828_a_at	Acsl4		-1.15419	down	-1.61383
1441450_s_at	Kdm5c		-1.15074		-1.01598
1417832_at	Smc1a		-1.14799		1.41772
1447725_at	C030034E14Rik		-1.14532		1.08164
1443649_at			-1.13626		-1.18447
1437064_at	Ar		-1.13352		-1.19269
1430024_at	Yipf6		-1.13318		-1.05357
1447326_s_at	Zmym3		-1.13244		-1.23326
1454741_s_at	Tmem164		-1.13125		1.12236
1434849_at	Tspyl2		-1.13099		-1.08513
1435236_at	Tceanc		-1.1257		1.0171
1452125_at	Thrap3		-1.11014		-1.47074
1454807_a_at	Snx12		-1.10781		-1.29985
1434910_at	A830080D01Rik		-1.10726		-1.14478
1419690_at	2610002M06Rik		-1.09828		-1.10161
1435006_s_at	Abcb7		-1.08175		-1.1673
1451679_at	6530401D17Rik		-1.07605		-1.19214
1421797_a_at	Snx12		-1.0747		-1.28031
1429573_at	Dmrtc1a		-1.07396		-1.07366
1431360_s_at	Dmrtc1a		-1.0704		-1.16083
1424949_at	Huwe1		-1.06675		1.05337
1450021_at	Ubqln2		-1.06344		1.16917
1425585_at	Med12		-1.06224		-1.25922
1417250_at	Rlim		-1.05992		-1.1396
1441816_at	2900056M20Rik		-1.0593		1.09079
1435818_at	Klhl15		-1.05704		-1.26745
1451738_at	Ogt		-1.05426		-1.25402
1455465_at			-1.05208		1.20389
1430133_at	Tbc1d8b		-1.0474		1.15802
1449914_at	Ribc1		-1.04711	down	-1.87476
1441360_at			-1.0458		-1.42005
1443167_at			-1.04242		-1.24273
1450051_at	Atrx		-1.04224		1.18162
1438838_at	B230206F22Rik		-1.04075		-1.05081
1428333_at	2900062L11Rik		-1.03416		1.02282
1418500_at	Nap1l3		-1.0339		1.10472
1436559_a_at	Psmd10		-1.03318		-1.13772
1436883_at	Mbtps2		-1.02601		1.10012
1427072_at	Stard8		-1.02168		1.17913
1419736_a_at	Eif1ax		-1.02075		-1.12683
1441771_at			-1.02029		-1.48047
1416167_at	Prdx4		-1.01777		-1.0357
1425516_at	Ogt		-1.01633		-1.02118
1455111_at	Yipf6		-1.0121		-1.11725
1448595_a_at	Bex1		-1.01035		-1.37251
1428930_at	Tmem29		-1.0092		-1.04879
1425517_s_at	Ogt		-1.00799		-1.03413
1434073_at	Gprasp2 /// LOC100504991		-1.00482		-1.07082
1460398_at	Phf8		-1.00116		1.0009
1454843_at	Prps2		-1.00025		1.0859
1439403_x_at	Rlim		1.00472		-1.16567
1426939_at	Tsr2		1.0051		-1.10305
1421201_a_at	Tro		1.00697		-1.12953
1418109_at	Gspt2		1.00749		1.22107
1424766_at	Ercc6l		1.00795		-1.41415
1428512_at	Bhlhb9		1.01084		1.14298
1429625_at	2900054C01Rik		1.01099		-1.07875
1449137_at	Pdha1		1.01119		-1.14252
1425475_at	Col4a5		1.01896		-1.28535
1433537_at	Atrx		1.02008		-1.0151
1460631_at	Ogt		1.03065		-1.02668
1442003_at	Diap2		1.03107		1.07857
1450062_a_at	Maged1		1.03178		-1.20691
1426717_at	Nipa2		1.03483		-1.0705
1418286_a_at	Efnb1		1.03736		-1.16123
1435170_at	Tsr2		1.03738		1.11289
1416710_at	Tmem35		1.04116		1.00793
1426448_at	Pja1		1.04123		1.01713
1420948_s_at	Atrx		1.04342		-1.22443
1420637_at	Prps2		1.04601		1.06911
1447903_x_at	Ap1s2		1.0472		1.12005
1424124_at	Mospd2		1.04793		1.00063
1419645_at	Cstf2		1.05012		-1.08867
1444157_a_at	Kdm5c		1.05117		1.10875
1444158_at	Kdm5c		1.05356		1.10031
1455206_at	Rps6ka3		1.05458		-1.06536
1448111_at	Ctps2		1.06313		1.18071
1439131_at	Txlng		1.06454		1.10791
1437318_at	Pak3		1.07161		-1.08081
1417336_a_at	Sytl4		1.07177		-1.04159
1440522_at	Chic1		1.07365		1.06242
1427172_at	Ofd1		1.08214		-1.24146
1415906_at	Tmsb4x		1.08876		-1.02009
1416472_at	Syap1		1.09269		1.14228
1439565_at	Fam123b		1.0962		-1.22546
1451591_a_at	Efnb1		1.09675		-1.12725
1417830_at	Smc1a		1.09758		-1.02393
1430538_at	2210013O21Rik		1.10154		1.1073
1452657_at	Ap1s2		1.10181		1.05244
1434729_at	Zc4h2		1.11362		-1.01461
1424634_at	Tceal1		1.11374		1.12637
1450692_at	Kif4		1.11453		1.07474
1460016_at	Tmem164		1.11574		1.1865
1416918_at	Dlg3		1.11599		1.1308
1428624_at	Magt1		1.1162		1.01025
1426016_a_at	Tro		1.11725		-1.0379
1444038_at	AU015836		1.11921		1.13148
1456063_at	Fam120c		1.12802		-1.12022
1441175_at	Arx		1.13332		1.10288
1437071_at	Eif1ax		1.1374		-1.21802
1428842_a_at	Ngfrap1		1.13904		1.04679
1436399_s_at	Nrk		1.14321		1.04812
1436997_x_at	Sh3bgrl		1.14431		-1.00578
1434190_at	Sms		1.14767		1.12609
1450042_at	Arx		1.16366		1.03468
1418384_at	Apool		1.16696		-1.03802
1435829_at	Zmat1		1.16888		1.11884
1437780_at	Fancb		1.17206		1.25673
1452083_a_at	Pja1		1.18248		-1.07013
1435389_at	Reps2		1.18301		-1.07276
1456027_at	Rbm41		1.18421		-1.06356
1427985_at	Spin4		1.18444		1.16451
1438750_at	Atrx		1.18939		1.0823
1454890_at	Amot		1.19072		-1.01409
1420000_s_at	Igbp1		1.19218		-1.06044
1418560_at	Pdha1		1.19661		-1.11213
1426449_a_at	Pja1		1.19763		1.08447
1416166_a_at	Prdx4		1.19968		-1.29517
1448696_at	Heph		1.20008		1.24298
1426306_a_at	Maged2		1.20211		-1.08452
1451792_a_at	Pja1		1.20331		1.02014
1448501_at	Tspan6		1.20541		-1.0745
1421006_at	Col4a6		1.21427		-1.20921
1421814_at	Msn		1.21454		-1.05055
1438391_x_at	Hsd17b10		1.21526		-1.07889
1455040_s_at	Nhsl2		1.21543		-1.00739
1435348_at	D930009K15Rik		1.21887		1.19508
1441195_at	6030487A22Rik		1.22046		1.23633
1457811_at			1.22615		1.23756
1456984_at	Scml2		1.2342		-1.42859
1424455_at	Gprasp1		1.23749		-1.10214
1460737_at	Igbp1		1.24192		-1.04684
1450429_at	Capn6		1.24834		1.01262
1440881_at	Brwd3		1.25297		-1.10272
1439775_at	Brwd3 /// Gm10452		1.25359		1.02275
1416872_at	Tspan6		1.25375		1.01754
1425476_at	Col4a5		1.25466		-1.19829
1455297_at	Spin2		1.25546		1.32998
1449576_at	Eif1ax		1.25671		1.2559
1448286_at	Hsd17b10		1.2626		-1.0037
1427305_at	Piga		1.2633		1.12458
1417924_at	Pak3		1.27683		1.04695
1434436_at	Morc4		1.28601		-1.37657
1448645_at	Msl3		1.29058		1.23762
1427564_at	Diap2		1.29545		1.11252
1417923_at	Pak3		1.29565		1.25864
1435486_at	Pak3		1.30907		1.40651
1455523_at	Cstf2		1.3134		1.10497
1421295_at	Chrdl1		1.31529		-1.08099
1421871_at	Sh3bgrl		1.31544		1.08316
1436124_at	Pcyt1b		1.33481		1.16232
1418171_at	Tceal8		1.33664		1.08617
1419332_at	Egfl6		1.33694	down	-2.50717
1436723_at	Cenpi		1.33986		1.07517
1456753_at	Foxo4		1.34298		-1.02948
1422743_at	Phka1		1.36016		-1.23894
1452138_a_at	Ace2		1.36555		1.0222
1428107_at	Sh3bgrl		1.37015		1.07359
1456739_x_at	Armcx2		1.37201		1.13481
1415780_a_at	Armcx2		1.37332		1.02357
1425103_at	Ace2		1.38913		1.16911
1425914_a_at	Armcx1		1.40053		1.22721
1419397_at	Pola1		1.42126		-1.15925
1422744_at	Phka1		1.43331		-1.12165
1451269_at	Pdzd11		1.44516		-1.00838
1427167_at	Armcx4 /// LOC100504837		1.44783		1.05066
1439665_at	Lpar4		1.4569		1.01134
1422431_at	Magee1		1.49056		1.20214
1433531_at	Acsl4	up	1.58307		-1.16366
1434201_at	Chrdl1	up	1.60609		-1.19307
1422498_at	Mageh1	up	1.64726		1.32696
1418445_at	Slc16a2	up	1.67778		1.29418
1425102_a_at	Ace2	up	1.74197		-1.08765
1425467_a_at	Plp1	up	1.75152		1.48263
1421007_at	Col4a6	up	1.7805		-1.19353
1451718_at	Plp1	up	1.82833	up	1.62726
1423608_at	Itm2a	up	1.8859		1.069
1440079_at	3632454L22Rik	up	1.90372	down	-1.67636
1418911_s_at	Acsl4	up	1.99113		-1.05037
1451047_at	Itm2a	up	2.03527		1.13981
1440046_at	Fam199x	up	2.13614		-1.45734
1425468_at	Plp1	up	2.36544	up	1.49698
1457930_at	Kdm5c	up	2.48216		1.14678
1453518_at	Pdzd11	up	2.55683		-1.21566
1452424_at	Lpar4	up	3.61155		1.00943
1421979_at	Phex	up	6.92252	down	-2.73646
Transcripts indicating fold change with more than 1.5 and less than -1.5 are considerd as upregulation (up) and downregulation (down), respectively.
