# Supplementary material for: Evolutionarily Diverged Regulation of X-chromosomal Genes as a Primal Event in Mouse Reproductive Isolation
Source: PLoS Genet. 2014 Apr 17;10(4):e1004301. doi: 10.1371/journal.pgen.1004301 (PMC3990516; doi:10.1371/journal.pgen.1004301)
Supplement: Table S12 — Trait and genotype data of male progeny used in QTL analysis. (XLSX) [file pgen.1004301.s027.xlsx]

## Sheet: Sheet1
Table S12 Trait and genotype data of male progeny used in QTL analysis
			Target_SNP_ID	A_0001_A_A1	A_0003_J_A2	A_0004_B_B1	A_0007_C_C1	A_0010_D_D1	A_0011_D_D3	A_0012_D_D3	A_0013_J_D2	A_0014_A_A1	A_0016_J_A2	A_0017_B_B1	A_0018_B_B3	A_0019_B_B3	A_0021_C_C1	A_0022_C_C3	A_0023_J_C2	A_0024_D_D1	A_0025_D_D3	A_0026_J_D2	A_0030_B_B1	A_0031_B_B3	A_0032_J_B2	A_0033_C_C1	A_0034_C_C3	A_0035_J_C2	A_0036_D_D1	A_0037_D_D2	A_0038_A_A1	A_0039_A_A3	A_0040_J_A2	A_0041_B_B1	A_0043_C_C1	A_0044_C_C2	A_0046_D_D3	A_0047_D_D3	A_0049_A_A1	A_0050_A_A3	A_0053_B_B3	A_0054_J_B2	A_0055_C_C1	A_0056_C_C3	A_0057_J_C2	A_0058_D_D1	A_0059_D_D2	A_0061_A_A3	A_0062_A_A2
			Position(bp)	3186252	5568470	8020814	13235484	18954783	18965371	19929754	20538874	23134610	25612380	28482499	28492236	28500424	33346003	34579474	35615001	38112991	39618442	40621178	48393453	50169809	50618948	53244545	53889657	55613135	58402055	60614635	63230406	63270292	65637315	69443185	73353753	77408016	78328146	78524646	83149564	84128969	88652868	90565736	93170001	93440227	95571579	98379306	102631369	103388469	106874672
Sample ID	Testis weight	RTW
XT01	92.3	7.53469		1	1	1	1	1	1	1	1	-1	1	1	1	1	1	1	1	1	1	1	1	1	1	1	1	1	-1	1	1	1	-1	1	-1	1	1	1	1	1	1	1	1	1	-1	1	1	1	1
XT02	95.8	6.56164		1	1	1	1	1	1	1	1	-1	1	1	1	1	-1	1	1	1	1	1	1	1	-1	1	1	1	-1	1	1	1	-1	1	-1	1	1	1	1	1	1	1	1	1	-1	1	1	1	1
XT03	76.45	5.79167		2	2	2	2	2	2	-1	-1	-1	2	2	2	2	-1	2	2	2	2	2	2	2	2	2	2	2	-1	2	2	2	-1	2	-1	2	2	2	2	2	-1	2	2	2	-1	2	2	2	2
XT04	76.7	6.87892		2	2	2	2	2	2	2	2	-1	2	2	2	2	-1	2	2	2	2	2	2	2	2	2	2	2	-1	2	2	2	-1	2	2	2	2	2	2	2	2	2	2	2	-1	2	2	2	2
XT05	60.5	4.41606		2	2	2	2	2	2	-1	2	2	2	2	2	2	2	2	2	2	2	2	2	2	2	2	2	2	-1	1	1	1	-1	1	-1	1	1	1	1	1	1	1	1	1	-1	1	1	1	1
XT06	88.5	6.50735		1	1	1	1	1	1	1	1	1	1	1	1	1	1	1	1	1	1	1	1	1	1	1	1	1	-1	1	1	1	-1	1	1	1	1	1	1	1	1	1	1	1	-1	1	1	1	1
XT07	92	6.52482		1	1	1	1	1	1	1	1	-1	1	1	1	1	1	1	1	1	1	1	2	2	2	2	2	2	-1	2	2	2	-1	2	2	2	2	2	2	2	2	2	2	2	-1	2	2	2	2
XT08	89.35	6.98047		-1	-1	-1	1	-1	1	-1	1	-1	1	-1	1	1	-1	1	-1	-1	-1	-1	-1	-1	-1	-1	-1	-1	-1	1	-1	-1	-1	-1	-1	1	1	-1	-1	-1	1	-1	1	-1	-1	1	1	1	-1
XT09	77.65	5.97308		1	1	1	1	1	1	1	1	1	1	1	1	1	1	1	1	1	1	1	-1	1	-1	1	1	1	-1	1	1	1	-1	1	-1	1	1	1	1	1	1	1	1	1	-1	1	1	1	1
XT10	89.65	6.92278		1	1	1	1	1	1	1	1	-1	1	1	1	1	1	1	1	1	1	1	1	1	1	1	1	1	-1	1	1	1	-1	1	1	1	1	1	1	1	1	1	1	1	-1	1	1	1	1
XT11	80.2	6.26562		1	1	1	1	1	1	1	1	1	1	1	1	1	1	1	1	1	1	2	2	2	2	2	2	2	-1	2	2	2	-1	2	-1	2	2	2	2	2	2	2	2	2	-1	2	2	2	2
XT12	97.5	8.05785		-1	1	1	1	1	1	1	1	1	1	1	1	1	1	1	1	1	1	1	-1	1	-1	1	1	1	-1	1	1	1	-1	1	-1	1	1	1	1	1	1	1	1	1	-1	1	1	1	1
XT13	91.6	6.91321		-1	1	-1	1	-1	1	-1	1	1	1	1	1	1	1	1	-1	-1	1	-1	-1	-1	-1	1	1	1	-1	1	1	1	-1	-1	-1	1	1	-1	-1	-1	1	-1	1	1	-1	1	1	1	1
XT14	70.9	5.69478		2	2	2	2	2	2	2	2	2	2	2	2	2	2	2	2	2	2	2	2	2	-1	2	2	2	-1	2	2	2	-1	-1	2	2	2	2	2	2	2	2	2	2	-1	2	2	2	2
XT15	83.3	7.08936		1	1	1	-1	1	-1	1	-1	1	-1	1	-1	-1	1	-1	1	1	1	1	1	1	1	1	1	1	-1	-1	1	1	-1	1	-1	-1	-1	1	1	1	-1	1	-1	1	-1	-1	-1	-1	2
XT16	79.6	6.09962		2	2	2	2	2	2	2	2	2	2	2	2	2	2	2	2	2	2	2	2	2	2	2	2	2	-1	2	2	2	-1	2	2	2	2	2	2	2	2	2	2	2	-1	2	2	2	2
XT17	73.35	5.29603		2	2	2	2	2	2	2	2	2	2	2	2	2	2	2	2	2	2	2	2	2	2	2	2	2	-1	2	2	2	-1	2	2	2	2	2	2	2	2	2	2	2	-1	2	2	2	2
XT18	79.8	5.72043		2	2	2	2	2	2	2	-1	2	2	2	2	2	2	2	2	2	2	2	2	2	2	2	2	2	-1	2	2	2	-1	2	2	2	2	2	2	2	2	2	2	2	-1	2	2	2	2
XT19	100.7	6.89726		1	1	1	1	1	1	1	1	1	1	1	1	1	1	1	1	1	1	1	1	1	1	1	1	1	-1	1	1	1	-1	1	1	1	1	1	1	1	1	1	1	1	-1	1	1	1	1
XT20	79.8	7.03084		2	2	2	2	2	2	2	2	2	2	2	2	2	2	2	2	2	2	2	2	2	2	2	2	2	-1	2	1	1	-1	1	-1	1	1	1	1	1	1	1	1	1	-1	1	1	1	1
XT21	82.25	5.28939		1	1	1	1	1	1	1	1	1	1	1	1	1	2	2	2	2	2	2	2	2	2	2	2	2	-1	2	2	2	-1	2	2	2	2	2	2	2	2	2	2	2	-1	2	2	2	2
XT22	88.6	5.79085		2	2	2	2	2	2	2	2	2	2	2	2	2	1	1	1	1	1	1	1	1	1	1	1	1	-1	1	1	1	-1	1	1	1	1	1	1	1	1	1	1	1	-1	1	1	1	1
XT23	82.55	5.77273		1	1	1	1	1	1	1	1	1	1	1	1	1	1	1	1	1	2	2	2	2	2	2	2	2	-1	2	2	2	-1	2	2	2	2	2	2	2	2	2	2	2	-1	2	2	2	2
XT24	82.65	6.45703		1	1	1	1	1	1	1	1	2	2	2	2	2	2	2	2	2	2	2	2	2	2	2	2	2	-1	2	2	2	-1	2	2	2	2	2	2	2	2	2	2	2	-1	2	2	2	2
XT25	86	6.93548		1	1	1	1	1	1	1	1	1	1	1	1	1	1	1	1	1	1	1	1	1	1	1	1	1	-1	1	1	1	-1	1	1	1	1	1	1	1	1	1	1	1	-1	1	1	1	1
XT26	69.3	4.96774		1	1	1	1	1	1	1	1	1	1	1	1	1	1	1	1	1	1	1	1	1	1	1	1	1	-1	1	1	1	-1	1	-1	1	1	1	1	1	1	1	1	1	-1	1	1	1	1
XT27	76.2	6.2459		1	1	1	1	1	1	1	1	1	1	1	1	1	1	1	1	1	1	1	1	1	1	1	1	1	-1	1	1	1	-1	1	1	1	1	1	1	1	1	1	1	1	-1	1	1	1	1
XT28	82.25	5.875		1	1	1	1	1	1	1	1	1	1	1	1	1	1	1	1	1	1	1	1	1	1	1	1	1	-1	1	1	1	-1	1	-1	1	1	1	1	1	1	1	1	1	-1	1	1	1	1
XT29	81.15	5.71479		1	1	1	1	1	1	1	1	1	1	1	1	1	1	1	1	1	1	1	1	1	1	1	1	1	-1	1	1	1	-1	1	1	1	1	1	1	1	1	1	1	1	-1	1	1	1	1
XT30	96.4	6.88571		2	2	2	2	2	2	2	2	2	2	2	2	2	2	2	2	2	2	2	2	2	2	2	2	2	-1	2	2	2	-1	2	2	2	2	2	2	2	2	2	2	2	-1	1	1	1	1
XT31	97.25	7.33962		2	2	2	2	2	2	2	2	2	2	2	2	2	2	2	2	2	2	2	2	2	2	2	2	2	-1	2	2	2	-1	2	2	2	2	2	2	2	2	2	2	2	-1	2	2	2	2
XT32	116.3	8.1614		1	1	1	1	1	1	1	1	1	1	1	1	1	1	1	1	1	1	1	1	1	1	1	1	1	-1	1	1	1	-1	1	1	1	1	1	1	1	1	1	1	1	-1	1	1	1	1
XT33	79.05	5.14984		1	1	1	1	1	1	1	1	1	1	1	1	1	1	1	1	1	2	2	2	2	2	2	2	2	-1	2	2	2	-1	2	2	2	2	2	2	2	2	2	2	2	-1	2	2	2	2
XT34	87.25	6.73745		2	2	2	2	2	2	2	2	2	2	2	2	2	2	2	2	1	1	1	1	1	1	1	1	1	-1	1	1	1	-1	1	1	1	1	1	1	1	1	1	1	1	-1	1	1	1	1
XT35	84.9	5.67893		1	1	1	1	1	1	1	1	1	1	1	1	1	1	1	1	1	1	2	2	2	2	2	2	2	-1	2	2	2	-1	2	2	2	2	2	2	2	2	2	2	2	-1	2	2	2	2
XT36	77.15	5.19529		2	2	2	2	2	2	2	2	2	2	2	2	2	2	2	2	2	2	2	2	2	2	2	2	2	-1	2	2	2	-1	2	2	2	2	2	2	2	2	2	2	2	-1	2	2	2	2
XT37	99.1	6.6734		2	2	2	2	2	2	2	2	2	2	2	2	2	2	2	2	2	2	2	2	2	2	2	2	2	-1	2	1	1	-1	1	1	1	1	1	1	1	1	1	1	1	-1	1	1	1	1
XT38	77.9	5.83521		2	2	2	2	2	2	2	2	2	2	2	2	2	2	2	2	2	2	2	2	2	2	2	2	2	-1	2	2	2	-1	2	2	2	2	2	2	2	2	2	2	2	-1	2	2	2	2
XT39	81.65	6.86134		1	1	1	1	1	1	1	1	1	1	1	1	1	1	1	1	1	1	1	1	1	1	1	1	1	-1	1	1	1	-1	1	-1	1	1	1	1	1	1	1	1	1	-1	1	1	1	1
XT40	82.3	5.32686		1	1	1	1	1	1	1	1	1	1	1	1	1	1	1	1	1	1	1	1	1	1	1	1	1	-1	1	1	1	-1	1	1	1	1	1	1	1	1	1	1	1	-1	1	1	1	1
XT41	55.55	4.04		2	2	2	2	2	2	2	2	2	2	2	2	2	2	2	2	2	2	2	2	2	2	2	2	2	-1	2	2	2	-1	2	2	2	2	2	2	2	2	2	2	2	-1	2	2	2	2
XT42	73.1	5.87149		2	2	2	2	2	2	2	2	2	2	2	2	2	2	2	2	2	2	2	2	2	2	2	2	2	-1	2	2	2	-1	2	2	2	2	2	2	2	2	2	2	2	-1	2	2	2	2
XT43	79.05	5.94361		2	2	2	2	2	2	2	2	2	2	2	2	2	2	2	2	2	2	2	2	2	2	2	2	2	-1	2	2	2	-1	2	2	1	1	1	1	1	1	1	1	1	-1	1	1	1	1
XT44	83.1	5.29299		2	2	2	2	2	2	2	2	2	2	2	2	2	2	2	2	2	2	2	2	2	2	2	2	2	-1	2	1	1	-1	1	1	1	1	1	1	1	1	1	1	1	-1	1	1	1	1
XT45	93.8	5.84424		1	1	1	1	1	1	1	1	1	1	1	1	1	1	1	1	1	1	1	1	1	1	1	1	1	-1	1	1	1	-1	1	-1	1	1	1	1	1	2	2	2	2	-1	2	2	2	2
XT46	112.45	8.03214		1	1	1	1	1	1	1	1	1	1	1	1	1	1	1	1	1	1	1	1	1	1	1	1	1	-1	1	1	1	-1	1	1	1	1	1	1	1	1	1	1	1	-1	1	1	1	1
XT47	92.9	6.6595		2	2	2	2	2	2	2	2	2	2	2	2	2	2	2	2	2	2	2	2	2	2	2	2	2	-1	2	2	2	-1	2	2	2	2	2	2	2	2	2	2	2	-1	2	2	2	2
XT48	89.55	6.75849		2	2	2	2	2	2	2	2	2	2	2	2	2	2	2	2	2	2	2	2	2	2	2	2	2	-1	2	2	2	-1	2	2	2	2	2	2	2	2	2	2	2	-1	2	2	2	2
XT49	81.6	7.25333		2	2	2	2	2	2	2	2	2	2	2	2	2	2	2	2	2	2	2	2	2	2	2	2	2	-1	2	2	2	-1	2	2	2	2	2	2	2	2	2	2	2	-1	2	2	2	2
XT50	95.2	7.86777		1	1	1	1	1	1	1	1	1	1	1	1	1	1	1	1	1	1	1	1	1	1	1	1	1	-1	1	1	1	-1	1	-1	1	1	1	1	1	1	1	1	1	-1	1	1	1	1
XT51	80.1	5.91144		2	2	2	2	2	2	2	2	1	1	1	1	1	1	1	1	1	1	1	1	1	1	1	1	1	-1	1	1	1	-1	1	1	1	1	1	1	1	1	1	1	1	-1	1	1	1	1
XT52	89.45	6.90734		1	1	1	1	1	1	1	1	1	1	1	1	1	1	1	1	1	1	1	1	1	1	1	1	1	-1	1	1	1	-1	1	-1	1	1	1	1	1	1	1	1	1	-1	1	1	1	1
XT53	68.15	5.18251		2	2	2	2	2	2	2	2	2	2	2	2	2	2	2	2	2	2	2	2	2	2	2	2	2	-1	2	2	2	-1	2	2	2	2	2	2	2	2	2	2	2	-1	2	2	2	2
XT54	74.95	5.72137		2	2	2	2	2	2	2	2	2	2	2	2	2	2	2	2	2	2	2	2	2	2	2	2	2	-1	2	2	2	-1	2	2	2	2	2	2	2	2	2	2	2	-1	2	2	2	2
XT55	77.05	5.77154		2	2	2	2	2	2	2	2	2	2	2	2	2	2	2	2	2	2	2	2	2	2	2	2	2	-1	2	2	2	-1	2	2	2	2	2	2	2	2	2	2	2	-1	2	2	2	2
XT56	90.1	5.77564		1	1	1	1	1	1	1	1	1	1	1	1	1	1	1	1	1	1	1	1	1	1	1	1	1	-1	1	1	1	-1	1	-1	1	1	1	1	1	1	1	1	1	-1	1	1	1	1
XT57	89.95	5.99667		2	2	2	2	2	2	2	2	2	2	2	2	2	2	2	2	2	2	2	2	2	2	2	2	2	-1	2	1	1	-1	1	-1	1	1	1	1	1	1	1	1	1	-1	1	1	1	1
XT58	79.25	6.46939		2	2	2	2	2	2	2	2	2	2	2	2	2	2	2	2	2	2	2	2	2	2	2	2	2	-1	2	2	2	-1	2	2	2	2	2	2	2	2	2	2	2	-1	2	2	2	2
XT59	89.4	6.74717		2	2	2	2	2	2	2	2	2	2	2	2	2	2	2	2	2	2	2	2	2	2	2	2	2	-1	1	1	1	-1	1	-1	1	1	1	1	1	1	1	1	1	-1	1	1	1	1
XT60	90.25	6.24567		1	1	1	1	1	1	1	1	1	1	1	1	1	1	1	1	1	1	1	1	1	1	1	1	1	-1	1	1	1	-1	1	-1	1	1	1	1	1	1	1	1	1	-1	1	1	1	1
XT61	91.55	7.23715		1	1	1	1	1	1	1	1	1	1	1	1	1	1	1	1	1	1	1	1	1	1	1	1	1	-1	1	1	1	-1	1	-1	1	1	1	1	1	1	1	1	1	-1	1	1	1	1
XT62	104.6	6.66242		1	1	1	1	1	1	1	1	1	1	1	1	1	1	1	1	1	1	1	1	1	1	1	1	1	-1	1	1	1	-1	1	-1	1	1	1	1	1	1	1	1	1	-1	1	1	1	1
XT63	87.85	6.63019		2	2	2	2	2	2	2	2	2	2	2	2	2	2	2	2	2	2	2	2	2	2	2	2	2	-1	2	2	2	-1	2	2	2	2	2	2	2	2	2	2	2	-1	2	2	2	2
XT64	98.9	7.24542		1	1	1	1	1	1	1	1	1	1	1	1	1	1	1	1	1	1	1	1	1	1	1	1	1	-1	1	1	1	-1	1	-1	1	1	1	1	1	1	1	1	1	-1	1	1	1	1
XT65	84.6	5.875		2	2	2	2	2	2	2	2	2	2	2	2	2	2	2	2	2	2	2	2	2	2	2	2	2	-1	2	2	2	-1	2	2	2	2	2	2	2	2	2	2	2	-1	2	2	2	2
XT66	99.25	5.46832		1	1	1	1	1	1	1	1	1	1	1	1	1	1	1	1	1	1	1	1	1	1	1	1	1	-1	1	1	1	-1	1	1	1	1	1	1	1	1	1	1	1	-1	1	1	1	1
XT68	72.8	4.9863		2	2	2	2	2	2	2	2	2	2	2	2	2	2	2	2	2	2	2	2	2	2	2	2	2	-1	2	2	2	-1	2	2	2	2	2	2	2	2	2	2	2	-1	2	2	2	2
XT69	95.8	6.40803		1	1	1	1	1	1	1	1	1	1	1	1	1	1	1	1	1	1	1	1	1	1	1	1	1	-1	1	1	1	-1	1	1	1	1	1	1	1	1	1	1	1	-1	1	1	1	1
XT70	88.25	6.34892		1	1	1	1	1	1	1	1	1	1	1	1	1	1	1	1	1	1	1	1	1	1	1	1	1	-1	1	1	1	-1	1	-1	1	1	1	1	1	1	1	1	1	-1	1	1	1	1
XT71	84.65	6.99587		1	1	1	1	1	1	1	1	1	1	1	1	1	1	1	1	1	1	1	1	1	1	1	1	1	-1	1	1	1	-1	1	-1	1	1	1	1	1	1	1	1	1	-1	1	1	1	1
XT72	67.9	5.77872		2	2	2	2	2	2	2	2	2	2	2	2	2	2	2	2	2	2	2	2	2	2	2	2	2	-1	2	2	2	-1	2	2	2	2	2	2	2	2	2	2	2	-1	2	2	2	2
XT073	88.45	6.05822		2	2	2	2	2	2	2	2	2	2	2	2	2	2	2	2	2	2	2	2	2	2	2	2	2	2	2	2	2	2	2	2	2	2	2	2	2	2	2	2	2	-1	1	1	1	1
XT074	101.05	6.78188		-1	1	-1	1	-1	1	-1	1	1	1	1	1	1	1	1	-1	-1	1	-1	-1	-1	-1	1	1	1	1	1	1	1	-1	-1	1	1	1	-1	-1	-1	1	-1	2	2	2	2	2	2	2
XT075	74.9	6.48485		1	1	1	1	1	1	1	1	2	2	2	2	2	2	2	2	2	2	2	2	2	2	2	2	2	2	2	2	2	2	2	2	2	2	2	2	2	2	2	2	2	2	2	2	2	2
XT076	89.25	5.59561		1	1	1	1	1	1	1	1	1	1	1	1	1	1	1	1	1	1	1	1	1	1	1	1	1	1	1	1	1	1	1	-1	1	1	1	1	1	1	1	1	1	-1	1	1	1	1
XT077	84.5	6.25926		2	2	2	2	2	2	2	2	2	2	2	2	2	2	2	2	2	2	2	2	2	2	2	2	2	2	2	2	2	2	-1	2	2	2	2	2	2	2	2	2	2	2	2	2	2	2
XT078	96.55	6.89643		1	1	1	1	1	1	1	1	1	1	1	1	1	1	1	1	1	1	1	1	1	-1	1	1	1	1	1	1	1	1	1	1	1	1	1	1	1	2	2	2	2	2	2	2	2	2
XT079	88.5	5.69132		2	2	2	2	2	2	2	2	2	2	2	2	2	2	2	2	2	2	2	2	2	2	2	2	2	2	2	2	2	2	2	2	2	2	2	2	2	2	2	2	2	2	2	2	2	2
XT080	87.5	6.29496		1	1	1	1	1	1	1	1	1	1	1	1	1	1	1	1	1	1	1	1	1	1	1	1	1	1	1	1	1	1	1	-1	1	1	1	1	1	1	1	1	1	-1	1	1	1	1
XT081	82	5.69444		1	1	1	1	1	1	1	1	1	2	2	2	2	2	2	2	2	2	2	2	2	2	2	2	2	2	2	2	2	2	2	2	2	2	2	2	2	2	2	2	2	2	2	2	2	2
XT082	87.45	6.15845		1	1	1	1	1	1	1	1	1	1	1	1	1	1	1	1	1	1	2	2	2	2	2	2	2	2	2	2	2	2	2	2	2	2	2	2	2	2	2	2	2	2	2	2	2	2
XT083	77	6.23482		2	2	2	2	2	2	2	2	2	2	2	2	2	2	2	2	2	2	2	2	2	2	2	2	2	2	2	2	2	2	2	2	2	2	2	2	2	2	2	2	2	2	2	2	2	2
XT084	90.45	6.09091		1	1	1	1	1	1	1	1	1	1	1	1	1	1	1	1	1	1	1	-1	1	1	1	1	1	1	1	1	1	1	1	-1	1	1	1	1	1	1	1	1	1	-1	1	1	1	1
XT085	87.75	6.24555		1	1	1	1	1	1	1	1	1	1	1	1	1	1	1	1	1	1	1	1	1	1	1	1	1	1	1	1	1	1	1	1	1	1	1	1	1	1	1	1	1	-1	1	1	1	1
XT086	93.8	6.92251		-1	2	-1	2	-1	2	-1	2	2	2	2	2	2	2	2	-1	-1	2	-1	-1	-1	-1	2	2	2	2	2	2	2	-1	-1	1	1	1	-1	-1	-1	1	-1	1	1	-1	1	1	1	1
XT087	89.85	6.01003		1	1	1	1	1	1	1	1	1	1	1	1	1	1	1	1	1	1	1	1	1	1	1	1	1	1	1	1	1	1	1	1	1	1	1	1	1	1	1	1	1	-1	1	1	1	1
XT088	85.45	6.01761		1	1	1	1	1	1	1	1	1	1	1	1	1	1	1	1	1	1	1	1	-1	1	1	1	1	1	1	1	1	1	1	1	1	1	1	1	1	1	1	1	1	-1	1	1	1	1
XT089	80.5	5.47619		2	2	2	2	2	2	2	2	2	2	2	2	2	2	2	2	2	2	2	2	2	2	2	2	2	2	2	2	2	2	2	2	2	2	2	2	2	2	2	2	2	2	2	2	2	2
XT090	81.3	7.00862		1	1	1	1	1	1	1	1	1	1	1	1	1	1	1	1	1	1	1	2	2	2	2	2	2	2	2	2	2	2	2	2	2	2	2	2	2	2	2	2	2	2	2	2	2	2
XT091	83.7	5.79239		2	2	2	2	2	2	2	2	2	2	2	2	2	2	2	2	2	2	2	2	2	2	2	2	2	2	2	2	2	2	2	2	2	2	2	2	2	2	2	2	2	2	2	2	2	2
XT092	84.15	5.48208		1	1	1	1	1	1	1	1	1	1	1	1	1	1	1	1	1	1	1	2	2	2	2	2	2	2	2	2	2	2	2	2	2	2	2	2	2	2	2	2	2	2	2	2	2	2
XT093	81.5	5.84229		1	1	1	1	1	1	1	1	1	1	1	1	1	1	1	1	1	1	1	2	2	2	2	2	2	2	2	2	2	2	2	2	2	2	2	2	2	2	2	2	2	2	2	2	2	2
XT094	92.35	6.9176		1	1	1	1	1	1	1	1	1	1	1	1	1	1	1	1	1	1	1	1	1	1	1	1	1	1	1	1	1	1	1	1	1	1	1	1	1	1	1	1	1	-1	1	1	1	1
XT095	77	5		2	2	2	2	2	2	2	2	2	2	2	2	2	2	2	2	2	2	2	1	1	1	1	1	1	1	1	1	1	1	1	-1	1	1	1	1	1	1	1	1	1	-1	1	1	1	1
XT096	94.35	7.25769		1	1	1	1	1	1	1	1	1	1	1	1	1	1	1	1	1	1	1	1	1	1	1	1	1	1	1	1	1	1	1	1	1	1	1	1	1	1	1	1	1	-1	1	1	1	1
XT097	86.65	6.0807		1	1	1	1	1	1	1	1	1	1	1	1	1	1	1	1	1	1	1	1	1	1	1	1	1	1	1	1	1	1	1	-1	1	1	1	1	1	1	2	2	2	2	2	2	2	2
XT098	94.95	6.78214		2	2	2	2	2	2	2	2	2	2	2	2	2	2	2	2	2	2	2	2	2	2	2	2	2	2	2	1	1	1	1	-1	1	1	1	1	1	1	1	1	1	-1	1	1	1	1
XT099	83.85	6.14286		2	2	2	2	2	2	2	2	2	2	2	2	2	2	2	2	2	2	2	2	2	2	2	2	2	2	2	2	2	2	2	2	2	2	2	2	2	2	2	2	2	2	2	2	2	2
XT100	76.05	5.61255		2	2	2	2	2	2	2	2	2	2	2	2	2	2	2	2	2	2	2	2	2	2	2	2	2	2	2	2	2	2	2	2	2	2	2	2	2	2	2	2	2	2	2	2	2	2
XT101	82.35	5.86121		1	1	1	1	1	1	1	1	1	1	1	1	1	1	1	1	2	2	2	2	2	2	2	2	2	2	2	2	2	2	2	2	2	2	2	2	2	2	2	2	2	2	2	2	2	2
XT102	87.5	5.85284		1	1	1	1	1	1	1	1	1	1	1	1	1	1	1	1	1	1	1	1	1	1	1	1	1	1	1	1	1	1	1	1	1	1	1	1	1	1	1	1	1	-1	1	1	1	1
XT103	80.9	5.90511		1	1	1	1	1	1	1	1	1	1	1	1	1	1	1	1	1	1	2	2	2	2	2	2	2	2	2	2	2	2	2	2	2	2	2	2	2	2	2	2	2	2	2	2	2	2
XT104	80.35	5.11783		2	2	2	2	2	2	2	2	2	2	2	2	2	2	2	2	2	2	2	2	2	2	2	2	2	2	2	2	2	2	2	2	2	2	2	2	2	2	2	2	2	2	2	2	2	2
XT105	85.1	5.71141		2	2	2	2	2	2	-1	2	2	2	2	2	2	2	2	2	2	2	2	2	2	2	2	2	2	2	2	2	2	2	2	1	1	1	1	1	1	1	1	1	1	-1	1	1	1	1
XT106	92.55	6.33904		1	1	1	1	1	1	1	1	1	1	1	1	1	1	1	1	1	1	1	1	1	1	1	1	1	1	1	1	1	1	1	1	1	1	1	1	1	1	1	1	1	-1	1	1	1	1
XT107	92.25	7.15116		1	1	1	1	1	1	1	1	1	1	1	1	1	1	1	1	1	1	1	1	1	1	1	1	1	1	1	1	1	1	1	-1	1	1	1	1	1	1	1	1	1	-1	1	1	1	1
XT108	86.15	6.45318		2	2	2	2	2	2	2	2	2	2	2	2	2	2	2	2	2	2	2	2	2	2	1	1	1	1	1	1	1	1	1	1	1	1	1	1	1	1	1	1	1	-1	1	1	1	1
XT109	92.05	6.69455		1	1	1	1	1	1	1	1	1	1	1	1	1	1	1	1	1	1	1	1	1	1	1	1	1	1	1	1	1	1	1	1	1	1	1	1	1	1	1	1	1	-1	1	1	1	1
XT110	84.2	5.61333		1	1	1	1	1	1	1	1	1	1	1	1	1	1	1	1	1	1	1	1	1	1	1	1	1	1	1	1	1	1	2	2	2	2	2	2	2	2	2	2	2	2	2	2	2	2
XT111	100	7.24638		1	1	1	1	1	1	1	1	1	1	1	1	1	1	1	1	1	1	1	1	1	1	1	1	1	1	1	1	1	1	1	-1	1	1	1	1	1	1	1	1	1	-1	1	1	1	1
XT112	91.05	6.45745		2	2	2	2	2	2	2	2	2	2	2	2	2	2	2	2	2	2	2	2	2	2	2	2	2	2	2	1	1	1	1	-1	1	1	1	1	1	1	1	1	1	-1	1	1	1	1
XT113	89.55	7.05118		1	1	1	1	1	1	1	1	2	2	2	2	2	2	2	2	2	2	2	2	2	2	2	2	2	2	2	2	2	2	2	2	2	2	2	2	2	2	2	2	2	2	2	2	2	2
XT114	94.1	5.9557		2	2	2	2	2	2	2	2	2	2	2	2	2	2	2	2	2	2	2	1	1	1	1	1	1	1	1	1	1	1	1	-1	1	1	1	1	1	1	1	1	1	-1	1	1	1	1
XT115	92.55	6.70652		2	2	2	2	2	2	2	2	2	1	1	1	1	1	1	1	1	1	1	1	1	1	1	1	1	1	1	1	1	1	1	-1	1	1	1	1	1	1	1	1	1	-1	1	1	1	1
XT116	96.4	6.28013		1	1	1	1	1	1	1	1	1	1	1	1	1	1	1	1	1	1	1	2	2	2	2	2	2	2	2	2	2	2	2	2	2	2	2	2	2	2	2	2	2	2	2	2	2	2
XT117	101.55	6.42722		1	1	1	1	1	1	1	1	1	1	1	1	1	1	1	1	1	1	1	2	2	2	2	2	2	2	2	2	2	2	2	2	2	2	2	2	2	2	2	2	2	2	2	2	2	2
XT118	98.2	6.89123		1	1	1	1	1	1	1	1	1	1	1	1	1	1	1	1	1	1	1	2	2	2	2	2	2	2	2	2	2	2	2	2	2	2	2	2	2	2	2	2	2	2	2	2	2	2
XT119	103.15	6.80858		1	1	1	1	1	1	1	1	1	1	1	1	1	1	1	1	1	1	1	1	1	1	1	1	1	1	1	1	1	1	1	-1	1	1	1	1	1	1	1	1	1	-1	1	1	1	1
XT120	86.95	5.99655		2	2	2	2	2	2	2	2	2	2	2	2	2	2	2	2	1	1	1	1	1	1	1	1	1	1	1	1	1	1	1	-1	1	1	1	1	1	1	1	1	1	-1	1	1	1	1
XT121	96.55	6.24919		1	1	1	1	1	1	1	1	1	1	1	1	1	1	1	1	1	1	1	1	1	1	1	1	1	1	1	1	1	1	1	1	1	1	1	1	1	1	1	1	1	2	2	2	2	2
XT122	99.9	6.68227		1	1	1	1	1	1	1	1	1	1	1	1	1	1	1	1	1	1	1	1	1	1	1	1	1	1	1	1	1	1	1	1	1	1	1	1	1	1	1	1	1	-1	1	1	1	1
XT123	81.6	5.76678		1	1	1	1	1	1	1	1	1	1	1	1	1	1	1	1	1	1	1	1	1	1	1	1	1	1	1	1	1	1	2	2	2	2	2	2	2	2	2	2	2	2	2	2	2	2
XT124	84.05	5.45779		2	2	2	2	2	2	2	2	2	2	2	2	2	2	2	2	2	2	2	2	2	2	2	2	2	2	2	2	2	2	2	2	2	2	2	2	2	2	2	2	2	2	2	2	2	2
XT125	86.05	5.10682		2	2	2	2	2	-1	2	2	2	2	2	2	2	2	2	2	2	2	2	2	2	2	2	2	2	2	2	2	2	2	2	2	2	2	2	2	2	2	2	2	2	2	2	2	2	2
XT126	90.8	3.31387		1	1	1	1	1	1	1	1	1	1	1	1	1	1	1	1	1	1	1	1	1	1	1	1	1	1	1	1	1	1	1	1	1	1	1	1	1	1	1	1	1	-1	1	1	1	1
XT127	94.15	6.44863		1	1	1	1	1	1	1	1	1	1	1	1	1	1	1	1	1	1	1	1	1	1	1	1	1	1	1	1	1	1	1	-1	1	1	1	1	1	1	1	1	1	-1	1	1	1	1
XT128	93.7	#DIV/0!		1	1	1	1	1	1	1	1	1	1	1	1	1	1	1	1	1	1	1	1	1	1	1	1	1	1	1	1	1	1	1	1	1	1	1	2	2	2	2	2	2	2	2	2	2	2
XT129	85.2	6.47909		2	2	2	2	2	2	2	2	2	2	2	2	2	2	2	2	1	1	1	1	1	1	1	1	1	1	1	1	1	1	1	-1	1	1	1	1	1	1	1	1	1	-1	1	1	1	1
XT130	79.6	5.64539		1	1	1	1	1	1	1	1	2	2	2	2	2	2	2	2	2	2	2	2	2	2	2	2	2	2	2	2	2	2	2	2	2	2	2	2	2	2	2	2	2	2	2	2	-1	2
XT131	71.75	5.80972		2	2	2	2	2	2	2	2	2	2	2	2	2	2	2	2	2	2	2	2	2	2	2	2	2	2	2	2	2	2	2	2	2	2	2	2	2	2	2	2	2	2	2	2	2	2
XT132	79.7	5.69286		2	2	2	2	2	2	2	2	2	2	2	2	2	2	2	2	2	2	2	2	2	2	2	2	2	2	2	2	2	2	2	2	2	2	2	2	2	2	2	2	2	2	2	2	2	2
XT133	72.8	5.37269		2	2	2	2	2	2	2	2	2	2	2	2	2	2	2	2	2	2	2	2	2	2	2	2	2	2	2	2	2	2	2	2	2	2	2	2	2	2	2	2	2	2	2	2	2	2
XT134	105.25	8.0038		2	2	2	2	2	2	2	2	2	2	2	2	2	2	2	2	2	2	2	2	2	2	2	2	2	2	2	2	2	2	2	2	2	2	2	2	2	2	2	2	2	2	2	2	2	2
XT135	97.65	7.62891		1	1	1	1	1	1	1	1	1	1	1	1	1	1	1	1	1	1	1	1	1	1	1	1	1	1	1	1	1	1	1	-1	1	1	1	1	1	1	1	1	1	-1	1	1	1	1
XT136	85.65	6.41573		1	1	1	1	1	1	1	1	1	2	2	2	2	2	2	2	2	2	2	2	2	2	2	2	2	2	2	2	2	2	2	2	2	2	2	2	2	2	2	2	2	2	2	2	2	2
XT137	74.6	5.56716		2	2	2	2	2	2	2	2	2	2	2	2	2	2	2	2	2	2	2	2	2	2	2	2	2	2	2	2	2	2	2	2	2	2	2	2	2	2	2	2	2	2	2	2	2	2
XT138	82.75	5.76655		2	2	2	-1	2	-1	2	-1	2	-1	2	-1	-1	2	-1	2	2	2	2	2	2	2	2	2	2	2	-1	2	2	2	2	-1	-1	-1	2	2	2	-1	2	-1	2	2	-1	-1	-1	2
XT139	85.45	6.5229		2	2	2	2	2	2	2	2	2	2	2	2	2	2	2	2	2	2	2	2	2	2	2	2	2	2	2	2	2	2	2	2	2	2	2	2	2	2	2	2	2	2	2	2	2	2
XT140	99.2	6.84138		1	1	1	1	1	1	1	1	1	1	1	1	1	1	1	1	1	1	1	1	1	1	1	1	1	1	1	1	1	1	1	-1	1	1	1	1	1	1	2	2	2	2	2	2	2	2
XT141	89.4	6.54945		1	1	1	1	1	1	1	1	1	1	-1	1	1	1	2	2	2	2	2	2	2	2	2	2	2	2	2	2	2	2	2	2	2	2	2	2	2	2	2	2	2	2	2	2	2	2
XT142	87.2	6.63118		1	1	1	1	1	1	1	1	1	1	1	1	1	1	1	1	1	1	1	1	1	1	1	1	1	1	1	1	1	1	1	1	1	1	1	1	2	2	2	2	2	2	2	2	2	2
XT143	90.75	7.11765		2	2	2	2	2	2	2	2	2	2	2	2	2	2	2	2	2	2	2	2	2	2	2	2	2	2	2	2	2	2	2	2	2	2	2	2	2	2	2	2	2	2	2	2	2	2
XT144	107.6	7.76895		1	1	1	1	1	1	1	1	1	1	1	1	1	1	1	1	1	1	1	1	1	1	1	1	1	1	1	1	1	1	1	1	1	1	1	1	1	1	1	1	1	-1	1	1	1	1
XT145	105.15	7.27682		1	1	1	1	1	1	1	1	1	1	1	1	1	1	1	1	1	1	1	1	1	1	1	1	1	1	1	1	1	1	1	1	1	1	1	1	1	1	1	1	1	-1	1	1	1	1
XT146	89.85	6.75564		1	1	1	1	1	1	1	1	1	1	1	1	1	1	1	1	1	1	1	-1	1	-1	1	1	1	1	1	1	1	1	1	1	2	2	2	2	2	2	2	2	2	2	2	2	2	2
XT147	100.05	7.09574		1	1	1	1	1	1	1	1	-1	1	1	1	1	1	1	1	1	1	1	1	1	1	1	1	1	-1	1	1	1	1	1	1	1	2	2	2	2	2	2	2	2	2	2	2	2	2
XT148	77.8	6.00772		2	2	2	2	2	2	2	2	2	2	2	2	2	2	2	2	2	2	2	2	2	2	2	2	2	2	2	2	2	2	1	-1	1	1	1	1	1	1	1	1	1	-1	1	1	1	1
XT149	86.85	6.57955		2	2	2	2	2	2	2	2	2	2	2	2	2	2	2	2	2	2	2	2	2	2	2	2	2	2	2	2	2	2	2	2	2	2	2	2	2	2	2	1	1	-1	1	1	1	1
XT150	87.65	6.06574		1	1	1	1	1	1	1	1	1	1	1	1	1	1	1	1	1	1	1	1	1	1	1	1	1	1	1	1	1	1	1	-1	1	1	1	1	1	1	1	1	1	-1	1	1	1	1
XT151	89.25	6.375		2	2	2	2	2	2	2	2	2	2	2	2	2	2	2	2	2	1	1	1	1	1	1	1	1	1	1	1	1	1	1	-1	1	1	1	1	1	1	1	1	1	-1	1	1	1	1
XT152	83.15	6.59921		1	1	1	1	1	1	1	1	1	1	1	1	1	1	1	1	1	1	1	1	1	1	1	1	1	1	1	1	1	1	1	1	1	1	1	1	1	1	1	1	1	-1	1	1	1	1
XT153	79.5	6.11538		2	2	2	2	2	2	2	2	2	2	2	2	2	2	2	2	2	2	2	2	2	2	2	2	2	2	2	2	2	2	2	2	2	2	2	2	2	2	2	2	2	2	2	2	2	2
XT154	77.45	6.12253		2	2	2	2	2	2	2	2	2	2	2	2	2	2	2	2	2	2	2	2	2	2	2	2	2	2	2	2	2	2	2	2	2	2	2	2	2	2	2	2	2	2	2	2	2	2
XT155	74.25	6.16183		1	1	1	1	1	1	1	1	1	1	1	1	1	1	1	1	1	1	1	1	1	1	1	1	1	1	2	2	2	2	2	2	2	2	2	2	2	2	2	2	2	2	2	2	2	2
XT156	79.15	7.06696		1	1	1	1	1	1	1	1	1	1	1	1	1	1	1	1	1	1	1	1	1	1	1	1	1	1	1	1	1	1	2	2	2	2	2	2	2	2	2	2	2	2	2	2	2	2
XT157	81.9	6.18113		2	2	2	2	2	2	2	2	2	2	2	2	2	2	2	2	2	2	2	2	2	2	2	2	2	2	2	2	2	2	2	2	2	2	2	2	2	2	2	2	2	2	2	2	2	2
XT158	88.85	6.32384		1	1	1	1	1	1	1	1	1	1	1	1	1	1	1	1	1	1	1	1	1	-1	1	1	1	1	1	1	1	1	1	1	1	1	1	1	1	1	1	2	2	2	2	2	2	2
XT159	83.65	5.633		1	1	1	1	1	1	1	1	1	1	1	1	1	1	1	1	1	1	1	1	1	1	1	1	1	1	1	1	1	1	1	1	1	1	1	1	1	1	1	1	1	-1	1	1	1	1
XT160	86.85	6.1162		1	1	1	1	1	1	1	1	1	1	1	1	1	1	1	1	1	1	1	1	1	1	1	1	1	1	1	1	1	1	1	2	2	2	2	2	2	2	2	2	2	2	2	2	2	2
XT161	93.55	5.65257		1	1	1	1	1	1	1	1	1	1	1	1	1	1	1	1	1	1	1	1	1	1	1	1	1	1	1	1	1	1	1	1	1	1	1	1	1	1	1	1	1	-1	1	1	1	1
XT162	87.25	6.60985		1	1	1	1	1	1	1	1	1	1	1	1	1	1	1	1	1	1	1	1	1	1	1	1	1	1	1	1	1	1	1	1	1	1	1	1	1	1	1	1	1	-1	1	1	1	1
XT163	99.15	7.80709		1	1	1	1	1	1	1	1	1	1	1	1	1	1	1	1	1	1	1	1	1	1	1	1	1	1	1	1	1	1	1	-1	1	1	1	1	1	1	1	1	1	-1	1	1	1	1
XT164	80.2	5.64789		2	2	2	2	2	2	-1	2	2	2	2	2	2	2	2	2	2	2	2	2	2	2	2	2	2	2	2	2	2	2	2	2	2	2	2	2	2	2	2	2	2	2	2	2	2	2
XT165	80.3	6.71967		2	2	2	2	2	2	2	2	2	2	2	2	2	2	2	2	2	2	2	2	2	2	2	2	2	2	2	2	2	2	1	1	1	1	1	1	1	1	1	1	1	-1	1	1	1	1
XT166	101.9	5.53804		1	1	1	1	1	1	1	1	1	1	1	1	1	1	1	1	1	1	1	1	1	1	1	1	1	1	1	1	1	1	1	1	1	1	1	1	1	1	1	1	1	-1	1	1	1	1
XT167	89.15	6.21254		1	1	1	1	2	2	2	2	2	2	2	2	2	2	2	2	2	2	2	2	2	2	2	2	2	2	2	2	2	2	2	2	2	2	2	2	2	2	2	2	2	2	2	2	2	2
XT168	80.2	5.70819		1	1	1	1	1	1	1	1	1	1	1	1	1	1	1	1	1	1	1	1	1	1	1	1	1	1	1	1	1	2	2	2	2	2	2	2	2	2	2	2	2	2	2	2	2	2
XT169	78.05	6.12157		2	2	2	2	2	2	2	2	2	2	2	2	2	2	2	2	2	2	2	2	2	2	2	2	2	2	2	1	1	1	1	1	1	1	1	1	1	1	1	1	1	-1	1	1	1	1
XT170	59.05	4.66798		2	2	2	2	2	2	2	2	2	2	2	2	2	2	2	2	2	2	2	2	2	2	2	2	2	2	2	2	2	2	2	2	2	2	2	2	2	2	2	2	2	2	2	2	2	2
XT171	76.95	5.16443		1	1	1	1	1	1	1	1	1	1	1	1	1	1	1	1	1	1	2	2	2	2	2	2	2	2	2	2	2	2	-1	2	2	2	2	2	2	2	2	2	2	2	2	2	2	2
XT172	96.7	5.77313		1	1	1	1	1	1	1	1	-1	1	1	1	1	-1	1	1	1	1	1	1	1	1	1	1	1	-1	1	1	1	1	1	1	1	1	1	1	1	1	1	1	1	-1	1	1	1	1
XT173	90.05	5.94389		1	1	1	1	1	1	1	1	1	1	1	1	1	1	1	1	1	1	1	1	1	1	1	1	1	1	1	1	1	1	1	1	1	1	1	1	1	1	1	1	1	-1	1	1	1	1
XT174	83.75	5.7363		-1	2	-1	2	-1	2	-1	2	2	2	2	2	2	2	2	-1	-1	2	-1	-1	-1	-1	2	2	2	2	2	2	2	-1	-1	2	2	2	-1	-1	-1	2	-1	1	1	-1	1	1	1	1
XT175	77.1	5.39161		2	2	2	2	2	2	2	2	2	2	2	2	2	2	2	2	2	2	2	2	2	2	2	2	2	2	2	2	2	2	2	2	2	2	2	2	2	2	2	2	2	2	2	2	2	2
XT176	82.2	6.49802		2	2	2	2	2	2	2	2	2	2	2	2	2	2	2	2	2	2	2	2	2	2	2	2	2	2	2	2	2	2	2	2	2	2	2	2	2	2	2	2	2	2	2	2	2	2
XT177	62.2	4.23129		1	1	1	1	1	1	1	1	1	1	1	1	1	1	1	1	2	2	2	2	2	2	2	2	2	2	2	2	2	2	2	2	2	2	2	2	2	2	2	2	2	2	2	2	2	2
XT178	71.5	5.76613		1	1	1	1	1	1	1	1	1	1	1	1	1	1	1	1	2	2	2	2	2	2	2	2	2	2	1	1	1	1	1	1	1	1	1	1	1	1	1	1	1	-1	1	1	1	1
XT179	73.9	4.76774		1	1	1	1	1	1	1	1	1	1	1	1	1	1	1	1	1	1	2	2	2	2	2	2	2	2	2	2	2	2	2	2	2	2	2	2	2	2	2	2	2	2	2	2	2	2
XT180	94.6	6.14286		2	2	2	2	2	2	2	2	2	2	2	2	2	2	2	2	2	2	2	2	2	2	2	2	2	2	2	2	2	2	2	2	1	1	1	1	1	1	1	1	1	-1	1	1	1	1
XT181	95	6.62021		1	1	1	1	1	1	1	1	1	1	1	1	1	1	1	1	1	2	2	2	2	2	-1	2	2	2	2	2	2	2	2	2	2	2	2	2	2	2	2	2	2	2	2	2	2	2
XT182	82.15	5.4404		2	2	2	2	2	2	2	2	2	2	2	2	2	2	2	2	2	2	2	2	2	2	2	2	2	2	2	2	2	2	2	2	2	2	2	2	2	2	2	2	2	-1	1	1	1	1
XT184	90.1	6.41281		1	1	1	1	1	1	1	1	1	1	1	1	1	1	1	1	1	1	1	1	1	1	1	1	1	1	1	1	1	1	1	1	1	1	1	1	1	1	1	1	1	-1	1	1	1	1
XT185	60.05	4.35145		2	2	2	2	2	2	2	2	2	2	2	2	2	1	1	1	1	1	1	1	1	1	1	1	1	1	1	1	1	1	1	-1	1	1	1	1	1	1	1	1	1	-1	1	1	1	1
XT186	79.4	6.03802		2	2	2	2	2	2	2	2	2	2	2	2	2	-1	2	2	2	2	2	2	2	2	2	2	2	-1	2	2	2	2	2	2	2	2	2	2	2	2	2	2	2	2	2	2	2	2
XT187	85.2	6.04255		2	2	2	2	2	2	2	2	2	2	2	2	2	2	2	2	2	2	2	2	2	2	2	2	2	2	2	2	2	2	2	2	2	2	2	2	2	2	2	2	2	2	2	2	2	2
XT188	82	6.40625		2	2	2	2	2	2	2	2	2	2	2	2	2	2	2	2	2	2	2	2	2	2	2	2	2	2	2	2	2	2	2	2	2	2	2	2	2	2	2	2	2	2	2	2	2	2
XT189	94.65	6.68905		1	1	1	1	1	1	1	1	1	1	1	1	1	1	1	1	1	1	1	1	-1	1	1	1	1	1	1	1	1	1	1	1	1	1	1	1	1	1	1	1	1	-1	1	1	1	1
XT190	82.3	5.92086		2	2	2	2	2	2	2	2	2	2	2	2	2	2	2	2	2	2	2	2	2	2	2	2	2	2	2	2	2	2	2	2	2	2	2	2	2	2	1	1	1	-1	1	1	1	1
XT191	63.75	4.48944		1	1	1	1	1	1	1	1	1	1	1	1	1	1	1	1	1	1	2	2	2	2	2	2	2	2	2	2	2	2	2	2	2	2	2	2	2	2	2	2	2	2	2	2	2	2
XT192	86.95	6.51311		1	1	1	1	1	1	1	1	1	1	1	1	1	1	1	1	1	1	1	1	1	1	1	1	1	1	1	1	1	1	1	1	1	1	1	1	1	1	1	1	1	-1	1	1	1	1
XT193	81.55	5.56655		1	1	1	1	1	1	1	1	1	1	1	1	1	1	1	1	1	1	1	1	1	1	1	1	1	1	1	1	1	1	1	1	1	1	1	1	1	1	1	1	1	2	2	2	2	2
T1B_XT194	81.55	5.66319		2	2	2	2	2	2	2	2	2	2	2	2	2	2	2	2	2	2	2	2	2	2	2	2	2	2	2	2	2	2	2	2	2	2	2	2	2	2	2	2	2	2	2	2	2	2
T1B_XT195	96.9	5.94479		1	1	1	1	1	1	1	1	1	1	1	1	1	1	1	1	1	1	1	1	1	1	1	1	1	1	1	1	1	1	1	1	1	1	1	1	1	1	1	1	1	1	1	1	1	1
T1B_XT196	74.15	4.70794		1	1	1	1	2	2	2	2	2	2	2	2	2	2	2	2	2	2	2	2	2	2	2	2	2	2	2	2	2	2	2	2	2	2	2	2	2	2	2	2	2	2	2	2	2	2
T1B_XT197	91.7	6.21695		1	1	1	1	1	1	1	1	1	1	1	1	1	1	1	1	1	1	1	1	1	1	1	1	1	1	1	1	1	1	2	2	2	2	2	2	2	2	2	2	2	2	2	2	2	2
T1B_XT198	78.45	5.2651		1	1	1	1	1	1	1	1	1	1	1	1	1	1	1	1	2	2	2	2	2	2	2	2	2	-1	2	2	2	2	2	2	2	2	2	2	2	2	2	2	2	2	2	2	2	2
T1B_XT199	71.45	5.29259		1	1	1	1	1	1	1	1	1	1	1	1	1	1	2	2	2	2	2	2	2	2	2	2	2	2	2	2	2	2	2	2	2	2	2	2	2	2	2	2	2	2	2	2	2	2
T1B_XT200	87.5	6.07639		2	2	2	2	2	2	2	2	2	2	2	2	2	2	2	2	2	2	2	2	-1	2	2	2	2	2	2	2	2	2	2	2	1	1	1	1	1	1	1	1	1	-1	1	1	1	1
T1B_XT201	99.7	6.49511		1	1	1	1	1	1	1	1	1	1	1	1	1	1	1	1	1	1	1	1	-1	-1	1	1	1	-1	1	1	1	1	1	1	1	1	1	1	1	1	1	1	1	1	1	1	1	1
T1B_XT202	95.7	6.71579		1	1	1	1	1	1	1	1	1	1	1	1	1	1	1	1	1	1	1	1	-1	1	1	1	1	1	1	1	1	1	1	1	1	1	1	1	1	1	1	1	1	1	1	1	1	1
T1B_XT203	77.2	6.10277		2	2	2	2	2	2	2	2	2	2	2	2	2	2	2	2	2	2	2	2	-1	2	2	2	2	2	2	2	2	2	2	2	2	2	2	2	2	2	2	2	2	2	2	2	2	2
T1B_XT204	89.3	6.54212		1	1	1	1	1	1	1	1	1	1	1	1	1	1	1	1	1	1	1	1	-1	1	2	2	2	2	2	2	2	2	2	2	2	2	2	2	2	2	2	2	2	2	2	2	2	2
T1B_XT205	82.45	6.22264		2	2	2	2	2	2	2	2	2	2	2	2	2	2	2	2	2	2	2	2	2	2	2	2	2	2	2	2	2	2	2	2	2	2	2	2	2	2	2	2	2	2	2	2	2	2
T1B_XT206	84.8	6.28148		1	1	1	1	1	1	1	1	2	2	2	2	2	2	2	2	2	2	2	2	-1	2	2	2	2	2	2	2	2	2	2	2	2	2	2	2	2	2	2	2	2	2	2	2	2	2
T1B_XT207	93.15	6.84926		2	2	2	2	2	2	2	2	2	2	2	2	2	2	2	2	2	2	2	2	2	2	2	2	2	2	2	2	2	2	2	2	2	2	2	2	2	2	2	2	2	2	2	2	2	2
T1B_XT208	128.05	8.48013		2	2	2	2	2	2	2	2	2	2	2	2	2	2	2	2	2	2	2	2	2	2	1	1	1	-1	-1	1	1	-1	1	-1	1	1	1	1	1	-1	1	1	1	1	1	1	M	1
T1B_XT209	89.45	6.80228		1	1	1	1	1	1	1	1	1	1	1	1	1	1	1	1	1	1	1	1	1	1	1	1	1	1	1	1	1	1	1	1	1	1	1	1	1	1	1	1	1	1	1	1	1	1
T1B_XT210	89.05	6.95703		1	1	1	1	1	1	1	-1	1	1	1	1	1	1	1	1	1	1	1	1	1	1	1	1	1	1	1	1	1	1	1	-1	1	1	1	1	1	1	1	1	1	1	-1	1	1	1
T1B_XT211	85.05	7.42795		2	2	2	2	2	2	2	2	2	2	2	2	2	2	2	2	2	1	1	1	1	1	1	1	1	1	1	1	1	1	1	1	1	1	1	1	1	1	1	1	1	-1	1	1	1	1
T1B_XT212	76.65	5.3045		1	1	1	1	1	1	1	-1	1	1	1	1	1	1	1	1	1	1	1	1	1	1	1	1	1	-1	1	1	1	1	2	-1	2	2	2	2	2	2	2	2	2	2	2	2	2	2
T1B_XT213	94.2	7.05618		1	1	1	1	1	1	1	-1	1	1	1	1	1	1	1	1	1	1	1	1	1	1	1	1	1	1	1	1	1	1	1	-1	1	1	1	1	1	1	1	1	1	1	1	1	1	1
T1B_XT214	86	4.83146		-1	1	-1	1	1	1	-1	1	1	1	1	1	-1	1	1	-1	-1	1	2	1	-1	-1	1	1	1	1	1	1	1	-1	1	-1	1	1	-1	-1	-1	1	-1	1	1	1	1	1	1	1
T1B_XT215	96.8	6.74564		1	1	1	1	1	1	1	1	1	1	1	1	1	1	1	1	1	1	1	1	-1	1	1	1	1	1	1	1	1	1	1	1	1	1	1	1	1	1	1	1	1	-1	1	1	1	1
T1B_XT216	76.25	5.71161		2	2	2	2	2	2	2	2	2	2	2	2	2	2	2	2	2	2	2	2	-1	2	2	2	2	2	2	2	2	2	2	2	2	2	2	2	2	2	2	2	2	2	2	2	2	2
T1B_XT217	70.45	5.27715		1	1	1	1	1	1	1	1	1	1	1	1	1	1	1	1	1	1	1	2	2	2	2	2	2	2	2	2	2	2	2	2	2	2	2	2	2	2	2	2	2	2	2	2	2	2
T1B_XT218	64.1	7.7697		2	2	2	2	2	2	2	2	2	2	2	2	2	2	2	2	2	2	2	2	2	2	2	2	2	2	2	2	2	2	2	2	2	2	2	2	2	2	2	2	2	2	2	2	2	2
T1B_XT219	83.45	6.37023		2	2	2	2	2	2	2	2	1	1	1	1	1	1	1	1	1	1	1	1	1	1	1	1	1	1	1	1	1	1	1	1	1	1	1	1	1	1	1	1	1	1	1	1	1	1
T1B_XT223	87.05	6.30797		1	1	1	1	1	1	1	1	1	1	1	1	1	1	1	1	1	1	1	1	1	1	1	1	1	1	1	1	1	1	1	1	1	1	1	1	1	1	1	1	1	-1	1	1	1	1
T1B_XT224	82.55	6.18352		1	1	1	1	2	2	2	2	2	2	2	2	2	2	2	2	2	2	2	2	2	2	2	2	2	2	2	2	2	2	2	2	2	2	2	2	2	2	2	2	2	2	2	2	2	2
T1B_XT225	85.8	5.66337		1	1	1	1	2	2	2	2	2	2	2	2	2	2	2	2	2	2	2	2	-1	2	2	2	2	-1	2	2	2	2	2	2	2	2	2	2	2	2	2	2	2	2	2	2	2	2
T1B_XT226	79.75	6.18217		1	1	1	1	1	1	1	1	1	1	1	1	1	1	1	1	1	2	2	2	-1	2	2	2	2	-1	2	2	2	2	2	2	2	2	2	2	2	2	2	2	2	2	2	2	2	2
T1B_XT227	88.8	6.41155		1	1	1	1	1	1	1	1	1	1	1	1	1	1	1	1	1	1	1	1	1	1	1	1	1	1	1	1	1	1	1	1	1	1	1	1	1	1	1	1	1	1	1	1	1	1
T1B_XT228	82.5	6.73469		2	2	2	2	2	2	2	2	2	2	2	2	2	2	2	2	2	1	1	1	1	1	1	1	1	1	1	1	1	1	1	1	1	1	1	1	1	1	1	1	1	1	1	1	1	1
T1B_XT229	88.8	6.67669		1	1	1	1	1	1	1	1	1	1	1	1	1	1	1	1	1	1	1	1	-1	1	1	1	1	1	1	1	1	1	1	1	1	1	1	1	1	1	1	1	1	-1	1	1	1	1
T1B_XT230	74.75	5.72797		2	2	2	2	2	2	2	2	2	2	2	2	2	2	2	2	2	2	2	2	2	2	2	2	2	2	2	2	2	2	2	2	2	2	2	2	2	2	2	2	2	2	2	2	2	2
T1B_XT231	95.85	6.34768		1	1	1	1	2	2	2	2	2	2	2	2	2	2	2	2	1	1	1	1	1	1	1	1	1	1	1	1	1	1	1	1	1	1	1	1	1	1	1	1	1	1	1	1	1	1
T1B_XT232	79.95	5.51379		1	1	1	1	1	1	1	1	1	1	1	1	1	1	1	1	2	2	2	2	-1	2	2	2	2	2	2	2	2	2	2	2	2	2	2	2	2	2	2	2	2	2	2	2	2	2
T1B_XT233	92.55	6.33904		1	1	1	1	1	1	1	1	1	1	1	1	1	1	1	1	1	1	1	1	1	1	1	1	1	1	1	1	1	1	1	1	1	1	1	1	1	1	1	1	1	-1	1	1	1	1
T1B_XT234	77.05	6.11508		1	1	1	1	1	1	1	1	1	1	1	1	1	1	1	1	1	1	1	2	2	2	2	2	2	2	2	2	2	2	2	2	2	2	2	2	2	2	2	2	2	2	2	2	2	2
T1B_XT235	87.75	7.73128		1	1	1	1	1	1	1	1	1	1	1	1	1	1	1	1	1	1	1	1	-1	1	1	1	1	1	1	1	1	1	1	1	1	1	1	1	1	1	1	1	1	1	1	1	1	1
T1B_XT236	75.45	5.89453		2	2	2	2	2	2	2	2	2	2	2	2	2	2	2	2	2	2	2	2	2	2	2	2	2	2	2	2	2	2	2	2	2	2	2	2	2	2	2	2	2	2	2	2	2	2
T1B_XT237	73.35	5.96341		2	2	2	2	2	2	2	2	2	2	2	2	2	2	2	2	2	2	2	2	2	2	2	2	2	2	2	2	2	2	2	2	2	2	2	2	2	2	2	2	2	2	2	2	2	2
T1B_XT238	69.55	4.79655		1	1	1	1	1	1	1	1	1	1	1	1	1	1	1	1	1	1	1	2	2	2	2	2	2	2	2	2	2	2	2	2	2	2	2	2	2	2	2	2	2	2	2	2	2	2
T1B_XT239	76.9	5.6963		2	2	2	2	2	2	2	2	2	2	2	2	2	2	2	2	2	2	2	2	2	2	2	2	2	2	2	2	2	2	2	2	2	2	2	2	2	2	2	2	2	2	2	2	2	2
T1B_XT240	91.35	7.13672		2	2	2	2	2	2	2	2	2	2	2	2	2	2	2	2	2	2	2	1	1	1	1	1	1	1	1	1	1	1	1	1	1	1	1	1	1	1	1	1	1	-1	1	1	1	1
T1B_XT241	100.55	7.56015		1	1	1	1	1	1	1	1	1	1	1	1	1	1	1	1	1	1	1	1	1	1	1	1	1	1	1	1	1	1	1	1	1	1	1	1	1	1	1	1	1	1	1	1	1	1
T1B_XT242	82.2	6.52381		2	2	2	2	2	2	2	2	2	2	2	2	2	2	2	2	2	2	2	2	2	2	2	2	2	2	2	1	1	1	1	1	1	1	1	1	1	1	1	1	1	-1	1	1	1	1
T1B_XT243	77.35	6.2379		1	1	1	1	2	2	2	2	2	2	2	2	2	2	2	2	2	2	2	2	2	2	2	2	2	2	2	2	2	2	2	2	2	2	2	2	2	2	2	2	2	2	2	2	2	2
T1B_XT244	80	6.27451		1	1	1	1	1	1	1	1	1	1	1	1	1	1	1	1	2	2	2	2	2	2	2	2	2	2	2	2	2	2	2	2	2	2	2	2	2	2	2	2	2	2	2	2	2	2
T1B_XT245	101.75	7.67925		1	1	1	1	1	1	1	1	1	1	1	1	1	1	1	1	1	1	1	1	1	1	1	1	1	1	1	1	1	1	1	1	1	1	1	1	1	1	1	1	1	1	1	1	1	1
T1B_XT246	77.4	5.9084		1	1	1	1	2	2	2	2	2	2	2	2	2	2	2	2	2	2	1	1	1	1	1	1	1	1	1	1	1	1	1	1	1	1	1	1	1	1	1	1	1	-1	1	1	1	1
T1B_XT247	85.9	6.38662		1	1	1	1	1	1	1	1	1	1	1	1	1	1	1	1	1	1	1	1	1	1	1	1	1	2	2	2	2	2	2	2	2	2	2	2	2	2	2	2	2	2	2	2	2	2
T1B_XT248	85.4	6.80478		1	1	1	1	1	1	1	1	1	1	1	1	1	1	1	1	1	1	1	1	1	1	1	1	1	1	1	1	1	1	1	1	2	2	2	2	2	2	2	2	2	2	2	2	2	2
T1B_XT249	85.7	5.49359		1	1	1	1	1	1	1	1	1	1	1	1	1	1	1	1	1	1	1	1	1	1	1	1	1	1	1	1	1	1	1	1	1	1	1	1	1	1	1	1	1	1	1	1	1	1
T1B_XT250	96.2	7.12593		1	1	1	1	1	1	1	1	1	1	1	1	1	1	1	1	1	1	1	1	1	1	1	1	1	1	1	1	1	1	1	1	1	1	1	1	1	1	1	1	1	-1	1	1	1	1
T1B_XT251	70.5	7.79006		1	1	1	1	1	1	1	1	1	1	1	1	1	2	2	2	2	2	2	2	2	2	2	2	2	2	2	2	2	2	2	2	2	2	2	2	2	2	2	2	2	2	2	2	2	2
T1B_XT253	91.3	5.46707		2	2	2	2	1	1	1	1	1	1	1	1	1	1	1	1	1	1	1	1	1	1	1	1	1	-1	1	1	1	1	1	1	1	1	1	1	1	1	1	1	1	-1	1	1	1	1
T1B_XT254	94.95	6.12581		1	1	1	1	1	1	1	1	1	1	1	1	1	1	1	1	1	1	1	1	1	1	1	1	1	1	1	1	1	1	1	1	1	1	1	1	1	1	1	1	1	-1	1	1	1	1
T1B_XT255	82	6.80498		2	2	2	2	2	2	2	2	2	2	2	2	2	2	2	2	2	2	2	2	2	2	2	2	2	2	2	2	2	2	2	2	2	2	2	2	2	2	2	2	2	2	2	2	2	2
T1B_XT256	60.4	5.03333		2	2	2	2	2	2	2	2	2	2	2	2	2	2	2	2	2	2	2	2	2	2	2	2	2	2	2	2	2	2	2	2	2	2	2	2	2	2	2	2	2	2	2	2	2	2
T1B_XT257	79.6	6.14672		1	1	1	1	1	1	1	1	1	1	1	1	1	1	1	1	1	1	1	1	1	1	1	1	1	1	1	1	1	1	1	1	1	1	1	1	1	1	1	1	1	1	1	1	1	1
T1B_XT258	75.3	5.72624		2	2	2	2	2	2	2	2	2	2	2	2	2	2	2	2	2	2	2	2	2	2	2	2	2	2	2	2	2	2	2	2	2	2	2	2	2	2	2	2	2	2	2	2	2	2
T1B_XT259	79.75	6.45749		1	1	1	1	1	1	1	1	1	1	1	1	1	1	1	1	1	1	1	1	1	1	1	1	1	1	1	1	1	1	1	1	2	2	2	2	2	2	2	2	2	2	2	2	2	2
T1B_XT260	85.1	6.01413		1	1	1	1	1	1	1	1	2	2	2	2	2	2	2	2	2	2	2	2	2	2	2	2	2	2	2	2	2	2	2	2	2	2	2	2	2	2	2	2	2	2	2	1	1	1
T1B_XT261	75.6	5.86047		1	1	1	1	2	2	2	2	2	2	2	2	2	2	2	2	2	2	2	2	2	2	2	2	2	2	2	2	2	2	2	2	2	2	2	2	2	2	2	2	2	2	2	2	2	2
T1B_XT262	99.8	6.88276		1	1	1	1	1	1	1	1	1	1	1	1	1	1	1	1	1	1	1	1	1	1	1	1	1	1	1	1	1	1	1	1	1	1	1	1	1	1	1	1	1	1	1	1	1	1
T1B_XT263	103.75	7.10616		1	1	1	1	1	1	1	1	1	1	1	1	1	1	1	1	1	1	1	1	1	1	1	1	1	1	1	1	1	1	1	1	1	1	1	1	1	1	1	1	1	1	1	1	1	1
T1B_XT264	95.55	7.02574		1	1	1	1	1	1	1	1	1	1	1	1	1	1	1	1	1	1	1	1	1	1	1	1	1	1	1	1	1	1	1	1	1	1	1	1	1	1	1	1	1	-1	1	1	1	1
T1B_XT265	86.1	7.29661		2	2	2	2	2	2	2	2	2	2	2	2	2	2	2	2	2	2	2	2	2	2	2	2	2	2	2	2	2	2	2	2	2	2	2	2	2	2	2	2	2	2	2	2	2	2
T1B_XT266	89.55	6.83588		2	2	2	2	2	2	2	2	2	2	2	2	2	2	2	2	2	2	2	2	2	2	2	2	2	2	2	2	2	2	2	2	2	2	2	2	2	2	2	2	2	2	2	2	2	2
T1B_XT267	104	8		1	1	1	1	1	1	1	1	1	1	1	1	1	1	1	1	1	1	1	1	1	1	1	1	1	1	1	1	1	1	1	1	1	1	1	1	1	1	1	1	1	-1	1	1	1	1
T1B_XT268	88.35	6.15679		2	2	2	-1	2	2	2	-1	2	2	2	2	2	2	2	2	2	2	2	2	2	2	2	2	2	2	1	2	2	2	2	2	2	2	2	2	2	2	2	-1	2	2	2	2	-1	2
T1B_XT269	94.45	6.01592		1	1	1	1	1	1	1	-1	1	1	1	1	1	1	1	1	1	1	1	1	1	1	1	1	1	1	-1	1	1	1	1	1	1	1	1	1	1	1	1	2	2	2	2	2	2	2
T1B_XT270	77.45	6.196		1	1	1	1	2	2	2	2	2	2	2	2	2	2	2	2	2	2	2	2	2	2	2	2	2	2	2	2	2	2	2	2	2	2	2	2	2	2	2	2	2	2	2	2	2	2
T1B_XT271	73.25	6.15546		1	1	1	1	2	2	2	2	2	2	2	2	2	2	2	2	2	2	2	2	2	2	2	2	2	2	2	2	2	2	2	2	2	2	2	2	2	2	2	2	2	2	2	2	2	2
T1B_XT272	101.5	6.52733		1	1	1	1	1	1	1	1	1	1	1	1	1	1	1	1	1	1	1	1	1	1	1	1	1	1	1	1	1	1	1	1	1	1	1	1	1	1	1	1	1	1	1	1	1	1
T1B_XT273	97.7	7.13139		1	1	1	1	1	1	1	1	1	1	1	1	1	1	1	1	1	1	1	1	1	1	1	1	1	1	1	1	1	1	1	1	1	1	1	1	1	1	1	1	1	1	1	1	1	1
T1B_XT274	91.6	6.73529		2	2	2	2	2	2	2	2	2	2	2	2	2	2	2	2	1	1	1	1	1	1	1	1	1	1	1	1	1	1	1	1	1	1	1	1	1	1	1	1	1	1	1	1	1	1
T1B_XT275	94.15	6.87226		2	2	2	2	2	2	2	2	2	2	2	2	2	2	2	2	2	1	1	1	1	1	1	1	1	1	1	1	1	1	1	1	1	1	1	1	1	1	1	1	1	1	1	1	1	1
T1B_XT276	66.6	5.55		2	2	2	2	2	2	2	2	2	2	2	2	2	2	2	2	2	2	2	2	2	2	2	2	2	2	2	2	2	2	2	2	2	2	2	2	2	2	2	2	2	2	2	2	2	2
T1B_XT277	88.6	7.38333		2	2	2	2	2	2	2	2	2	2	2	2	2	2	2	2	2	2	2	2	1	1	1	1	1	1	1	1	1	1	1	1	1	1	1	1	1	1	1	1	1	-1	1	1	1	1
T1B_XT278	84.45	6.01068		2	2	2	2	2	2	2	2	-1	2	2	2	2	-1	2	2	2	2	2	2	2	2	2	2	2	-1	2	2	2	2	2	2	2	2	2	2	2	2	2	2	2	2	2	2	2	2
T1B_XT279	98.5	7.40602		1	1	1	1	1	1	1	1	1	1	1	1	1	1	1	1	1	1	1	1	1	1	1	1	1	1	1	1	1	1	1	1	1	1	1	1	1	1	1	1	1	1	1	1	1	1
T1B_XT280	64.2	4.61871		1	1	1	2	2	2	2	2	2	2	2	2	2	2	2	2	2	2	2	2	2	2	2	2	2	2	2	2	2	2	2	2	2	2	2	2	2	2	2	2	2	2	2	2	2	2
T1B_XT281	67.25	5.13359		1	1	1	1	1	1	1	1	1	1	1	1	1	1	1	1	1	1	1	2	2	2	2	2	2	2	2	2	2	2	2	2	2	2	2	2	2	2	2	2	2	2	2	2	2	2
T1B_XT282	102.1	7.56296		1	1	1	1	1	1	1	1	1	1	1	1	1	1	1	1	1	1	1	1	1	1	1	1	1	-1	1	1	1	1	1	1	1	1	1	1	1	1	1	1	1	-1	1	1	1	1
T1B_XT283	84.65	6.74502		1	1	1	1	1	1	1	1	1	1	1	1	1	1	1	1	1	1	1	1	1	1	1	1	1	1	1	1	1	1	1	1	1	1	1	1	1	1	1	1	1	-1	1	1	1	1
T1B_XT284	77.15	5.2483		2	2	2	2	2	2	2	2	2	2	2	2	2	2	2	2	2	2	2	2	2	2	2	2	2	2	2	2	2	2	2	2	2	2	2	2	2	2	2	2	2	2	2	2	2	2
T1B_XT285	98.6	6.46557		1	1	1	1	1	1	1	1	1	1	1	1	1	1	1	1	1	1	1	1	1	1	1	1	1	1	1	1	1	1	1	-1	1	1	1	1	1	1	1	1	1	-1	1	1	1	1
T1B_XT286	88.9	5.59119		1	1	1	1	1	1	1	-1	1	1	1	1	1	1	1	1	1	1	1	1	1	1	1	1	1	1	1	1	1	1	1	-1	1	1	1	1	1	1	1	1	1	1	-1	1	1	1
T1B_XT287	104.25	7.36749		1	1	1	1	1	1	1	1	1	1	1	1	1	1	1	1	1	1	1	1	1	1	1	1	1	1	1	1	1	1	1	1	1	1	1	1	1	1	1	1	1	1	1	1	1	1
T1B_XT288	87.55	6.94841		1	1	1	1	1	1	1	1	1	2	2	2	2	2	2	2	2	2	2	2	2	2	2	2	2	2	2	2	2	2	2	2	2	2	2	2	2	2	2	2	2	2	2	2	2	2
T1B_XT289	88	6.71756		2	2	2	2	2	2	2	2	2	2	2	2	2	2	2	2	2	2	2	2	2	2	2	2	2	2	2	2	2	2	2	2	2	2	2	2	2	2	2	2	2	2	2	2	2	2
T1B_XT290	66.75	5.31873		2	2	2	2	2	2	2	-1	2	2	2	2	2	2	2	2	2	2	2	2	2	2	2	2	2	2	2	2	2	2	2	-1	2	2	2	2	2	2	2	2	2	2	2	2	2	2
T1B_XT291	85.35	6.72047		2	2	2	2	2	2	2	2	2	2	2	2	2	2	2	2	2	2	2	2	2	2	2	2	2	2	2	2	2	2	2	2	2	2	2	2	2	2	2	2	2	2	2	2	2	2
T1B_XT292	108.2	7.46207		1	1	1	1	1	1	1	1	1	1	1	1	1	1	1	1	1	1	1	1	1	1	1	1	1	1	1	1	1	1	1	1	1	1	1	1	1	1	1	1	1	-1	1	1	1	1
T1B_XT293	98.4	7.71765		1	1	1	1	1	1	1	1	1	1	1	1	1	1	1	1	1	1	1	1	1	1	1	1	1	1	1	1	1	1	1	1	1	1	1	1	1	1	1	1	1	-1	1	1	1	1
T1B_XT294	76.95	5.94208		2	2	2	2	-1	1	2	-1	-1	-1	2	2	2	-1	2	2	2	2	2	2	2	2	2	-1	2	-1	2	2	2	-1	2	-1	2	2	2	2	2	2	2	2	2	2	2	2	2	2
T1B_XT295	79.65	6.86638		2	2	2	2	2	2	2	2	2	2	2	2	2	2	2	2	2	2	2	2	2	2	2	2	2	2	2	2	2	2	2	1	1	1	1	1	1	1	1	1	1	-1	1	1	1	1
T1B_XT296	86.7	6.90837		2	2	2	2	2	2	2	2	2	2	2	2	2	2	2	2	2	2	2	2	2	2	2	2	2	2	2	2	2	1	1	1	1	1	1	1	1	1	1	1	1	-1	1	1	1	1
T1B_XT297	93.3	7.06818		1	1	1	1	1	1	1	1	1	1	1	1	1	1	1	1	1	1	1	1	1	1	1	1	1	1	1	1	1	1	1	1	1	1	1	1	1	1	1	1	1	1	1	1	1	1
T1B_XT298	102.35	7.4708		1	1	1	1	1	1	1	1	1	1	1	1	1	1	1	1	1	1	1	1	1	1	1	1	1	1	1	1	1	1	1	1	1	1	1	1	1	1	1	1	1	-1	1	1	1	1
T1B_XT299	85.45	6.42481		1	1	1	1	1	1	1	1	1	1	1	1	1	1	1	1	1	1	1	2	2	2	2	2	2	2	2	2	2	2	2	2	2	2	2	2	2	2	2	2	2	2	2	2	2	2
T1B_XT300	79.3	5.35811		2	2	2	2	2	2	2	2	2	2	2	2	2	2	2	2	2	2	2	2	2	2	2	2	2	2	2	2	2	2	2	2	2	2	2	2	2	2	2	2	2	2	2	2	2	2
T1B_XT301	105.9	7.40559		1	1	1	1	1	1	1	1	1	1	1	1	1	1	1	1	1	1	1	1	1	1	1	1	1	1	1	1	1	1	1	1	1	1	1	1	1	1	1	1	1	-1	1	1	1	1
T1B_XT302	91.95	6.27645		2	2	2	2	2	2	2	2	2	2	2	2	2	2	2	2	2	2	2	2	2	2	2	2	2	2	2	2	2	2	2	2	2	2	2	2	2	2	2	2	2	2	2	2	2	2
T1B_XT303	69.45	5.36293		2	2	2	2	2	2	2	2	2	2	2	2	2	2	2	2	2	2	2	2	2	2	2	2	2	2	2	2	2	2	2	2	2	2	2	2	2	2	2	2	2	2	2	2	2	2
T1B_XT304	101.25	7.44485		2	2	2	2	2	2	2	2	2	2	2	2	2	2	2	1	1	1	1	1	1	1	1	1	1	1	1	1	1	1	1	1	1	1	1	1	1	1	1	1	1	-1	1	1	1	1
T1B_XT305	95.1	6.62718		1	1	1	1	1	1	1	1	1	1	1	1	1	1	1	1	1	2	2	2	2	2	2	2	2	2	2	2	2	2	2	2	2	2	2	2	2	2	2	2	2	2	2	2	2	2
T1B_XT306	56	4.53441		2	2	2	2	2	2	2	2	2	2	2	2	2	2	2	2	2	2	2	2	2	2	2	2	2	2	2	2	2	2	2	2	2	2	2	2	2	2	2	2	2	2	2	2	2	2
T1B_XT307	87.05	6.5947		2	2	2	2	2	2	2	2	2	2	2	2	2	2	2	2	2	2	2	2	2	2	2	2	2	2	2	2	2	2	2	2	2	2	2	2	2	2	2	2	2	2	2	2	2	2
T1B_XT308	93	6.96629		1	1	1	1	1	1	1	1	1	1	1	1	1	1	1	1	2	2	2	2	2	2	2	2	2	2	2	2	2	2	2	-1	2	2	2	2	2	2	2	2	2	2	2	2	2	2
T1B_XT309	79.35	6.22353		2	2	2	2	2	2	2	2	2	2	2	2	2	2	2	2	2	2	2	2	2	2	2	2	2	2	2	2	2	2	2	2	2	2	2	2	2	2	2	2	2	2	2	2	2	2
T1B_XT310	90.95	6.56679		1	1	1	1	1	1	1	1	1	1	1	1	1	1	1	1	1	1	1	1	1	1	1	1	1	-1	1	1	1	1	1	1	1	1	1	1	1	1	1	1	1	1	1	1	1	1
T1B_XT311	87.9	7.44915		1	1	1	1	1	1	1	1	1	1	1	1	1	1	1	1	1	1	1	1	1	1	1	1	1	-1	1	1	1	1	1	1	1	1	1	1	1	1	1	1	1	-1	1	1	1	1
T1B_XT312	85.9	6.76378		2	2	2	2	2	2	2	2	2	2	2	2	2	2	2	2	2	2	2	2	2	2	2	2	2	2	2	2	2	2	2	2	2	2	2	2	2	2	1	1	1	-1	1	1	1	1
T1B_XT313	85.2	6.45455		1	1	1	1	1	1	1	1	1	1	1	1	1	1	1	1	1	1	1	2	2	2	2	2	2	2	2	2	2	2	2	2	2	2	2	2	2	2	2	2	2	2	2	2	2	2
T1B_XT314	84.8	7.53778		2	2	2	2	2	-1	2	2	2	2	2	2	2	2	2	2	2	2	2	2	2	2	2	2	2	2	2	2	2	2	2	2	2	2	2	2	2	2	2	2	2	2	2	2	2	2
T1B_XT315	62.85	4.96838		2	2	2	2	2	2	2	2	2	2	2	2	2	2	2	2	2	2	2	2	2	2	2	2	2	2	2	2	2	2	2	2	2	2	2	2	2	2	2	2	2	2	2	2	2	2
T1B_XT316	85.45	7.09129		1	1	1	1	1	1	1	1	1	1	1	1	1	1	1	1	1	1	1	1	1	1	1	1	2	2	2	2	2	2	2	2	2	2	2	2	2	2	2	2	2	2	2	2	2	2
T1B_XT317	69.45	5.83613		1	1	1	1	1	1	1	1	1	1	1	1	1	1	1	1	1	1	2	2	2	2	2	2	2	2	2	2	2	2	2	2	2	2	2	2	2	2	2	2	2	2	2	2	2	2
T1B_XT318	98.2	7.32836		1	1	1	1	1	1	1	1	1	1	1	1	1	1	1	1	1	1	1	1	1	1	1	1	1	1	1	1	1	1	1	1	1	1	1	1	1	1	1	1	1	1	1	1	1	1
T1B_XT319	82.95	6.58333		1	1	1	1	1	1	1	1	1	1	1	1	1	1	1	1	1	1	1	1	1	1	1	1	1	1	1	1	1	1	1	1	1	1	1	1	1	1	1	1	1	-1	1	1	1	1
T1B_XT320	82.7	7.00847		2	2	2	2	2	2	2	2	2	1	1	1	1	1	1	1	1	1	1	1	1	1	1	1	1	1	1	1	1	1	1	1	1	1	1	1	1	1	1	1	1	-1	1	1	1	1
1, 2 and -1 indicate genoytpes of B6/MSM, B6/B6 and missing data, respectively.
[truncated: 34 more columns]
